# Supplementary material for: Genetic diversity, linkage disequilibrium, and population structure analysis of the tea plant (Camellia sinensis) from an origin center, Guizhou plateau, using genome-wide SNPs developed by genotyping-by-sequencing
Source: BMC Plant Biol. 2019 Jul 23;19:328. doi: 10.1186/s12870-019-1917-5 (PMC6652003; doi:10.1186/s12870-019-1917-5)
Supplement: Supplementary file 1 — Table S1. The quality control (QC) data of each sample. Table S2. Statistics of individual heterozygosity of 287,408 SNPs based on GBS. Table S3.. Statistics of individual heterozygosity of 79,016 SNPs based on GBS. Table S4. SNP density of scaffolds based on GBS. Table S5. The p-value of genetic diversity parameters in Table 2 based on independent-samples T-test. Table S6. Genetic diversity parameters of three species of tea plants in Guizhou Plateau. Table S7. Fst and pairwise genetic distance among three Species of tea plant in Guizhou Plateau (XLSX 117 kb) [file 12870_2019_1917_MOESM1_ESM.xlsx]

## Sheet: Table S1
Table S1. The quality control (QC) data of each sample.
Sample Name	DNA- ID	Bases	GC(%)	Q20(%)	Q30(%)	Read	ALL map	ALL map %
GZ001	1	538233920	44.025	97.6	93.165	3844528	2613507	0.6798
GZ002	100	779607920	45.375	97.56	92.825	5568628	2889868	0.519
GZ003	101	562165240	45.455	97.685	94.195	4015466	2638321	0.657
GZ004	102	991983160	44.545	96.63	90.43	7085594	4511882	0.6368
GZ005	103	626497480	45.46	97.79	94.445	4474982	2954388	0.6602
GZ006	107	472690400	41.93	98.185	95.075	3376360	2351115	0.6963
GZ007	108	632200520	43.51	97.83	94.785	4515718	2852107	0.6316
GZ008	109	779522800	43.88	97.395	93.45	5568020	3622812	0.6506
GZ009	110	802986520	45.18	97.56	93.035	5735618	3642564	0.6351
GZ010	111	1423875320	44.115	97.395	93.475	10170538	6356163	0.625
GZ011	112	654168200	43.895	97.58	93.865	4672630	3008612	0.6439
GZ012	113	797009640	45.645	94.91	87.32	5692926	3334419	0.5857
GZ013	114	551192320	45.36	94.97	87.54	3937088	2448745	0.622
GZ014	115	2842159600	43.655	97.625	94.005	20301140	13524979	0.6662
GZ015	116	659484840	44.285	97.34	93.365	4710606	3108321	0.6599
GZ016	117	544152000	45.12	95.22	88.015	3886800	2401786	0.6179
GZ017	118	1295664160	43.88	98.81	96.77	9254744	6294324	0.6801
GZ018	119	787173520	43.55	99.145	97.505	5622668	3763050	0.6693
GZ019	12	562287320	44.895	98.37	95.94	4016338	2717380	0.6766
GZ020	120	1493444120	44.895	97.525	92.61	10667458	6445359	0.6042
GZ021	121	4317414360	44.76	98.33	95.855	30838674	20792511	0.6742
GZ022	122	487009880	45.435	97.595	93.94	3478642	2310746	0.6643
GZ023	123	500891160	44.83	98.345	95.86	3577794	2406941	0.6727
GZ024	124	711044600	43.185	97.62	94.11	5078890	3293964	0.6486
GZ025	126	1256597440	45.59	92.98	82.65	8975696	5765021	0.6423
GZ026	127	2780122520	44.57	96.61	90.335	19858018	13009326	0.6551
GZ027	128	1476080480	44.64	98.4	95.99	10543432	7062586	0.6699
GZ028	129	603843520	44.985	98.35	95.885	4313168	2929726	0.6793
GZ029	13	564084080	43.755	97.885	94.585	4029172	2798500	0.6946
GZ030	130	405487880	44.76	97.59	93.845	2896342	1977922	0.6829
GZ031	131	553001400	45	98.455	96.15	3950010	2659045	0.6732
GZ032	132	1818266520	42.095	97.335	93.4	12987618	8594957	0.6618
GZ033	133	917622720	43.79	98.15	95.255	6554448	4507287	0.6877
GZ034	134	495421640	44.405	98.325	95.42	3538726	2338830	0.6609
GZ035	135	615034840	44.53	98.295	95.55	4393106	2941091	0.6695
GZ036	136	1320833920	43.33	97.64	94	9434528	6448124	0.6835
GZ037	137	1229539640	43.71	97.785	94.37	8782426	5978525	0.6807
GZ038	138	2743047160	45.015	96.385	89.785	19593194	12636800	0.645
GZ039	139	1335974920	43.6	97.875	94.58	9542678	6680467	0.7001
GZ040	140	1753599960	43.435	98.065	95	12525714	8605942	0.6871
GZ041	141	863123240	43.21	98.31	95.26	6165166	4150047	0.6731
GZ042	142	478766712	43.64	98.535	95.905	3469324	2094231	0.6036
GZ043	143	2078984880	42.4	97.89	94.575	14849892	10063247	0.6777
GZ044	144	606971680	46.08	94.85	87.085	4335512	2784955	0.6424
GZ045	145	1110853520	43.86	97.46	93.63	7934668	4960730	0.6252
GZ046	146	716122960	45.47	95.185	87.97	5115164	3288437	0.6429
GZ047	147	483593880	44.23	98.685	96.465	3454242	2125838	0.6154
GZ048	148	689041702	43.065	98.88	96.815	6070852	3932821	0.6478
GZ049	149	1695570800	44.015	97.89	94.545	12111220	8139680	0.6721
GZ050	15	618787400	43.03	98.01	95.19	4419910	2833948	0.6412
GZ051	150	513222360	45.975	97.565	93.36	3665874	2394580	0.6532
GZ052	151	591598840	43.525	98.72	96.32	4225706	2640857	0.625
GZ053	152	509035240	44.075	98.575	95.99	3635966	2035352	0.5598
GZ054	153	729475600	45.895	98.075	95.225	5210540	3501484	0.672
GZ055	154	1503600840	43.26	98.49	95.665	10740006	6762578	0.6297
GZ056	155	805858338	43.865	98.735	96.555	5797542	3382079	0.5834
GZ057	157	675402840	44.275	98.525	95.875	4824306	3265995	0.677
GZ058	161	670533080	46	96.735	92.015	4789522	2788501	0.5822
GZ059	168	685429640	45.01	97.71	94.26	4895926	3311056	0.6763
GZ060	171	634192720	43.945	97.88	94.585	4529948	3158673	0.6973
GZ061	172	497612080	43.505	98.635	96.12	3554372	2216835	0.6237
GZ062	173	791603262	44.21	98.69	96.45	5778126	3378450	0.5847
GZ063	177	573510280	46.32	95.53	88.79	4096502	2323562	0.5672
GZ064	178	1657727120	43.175	97.535	93.8	11840908	7562182	0.6386
GZ065	179	504864640	43.88	97.495	93.15	3606176	2257799	0.6261
GZ066	18	773254160	44.285	97.57	92.865	5523244	3454702	0.6255
GZ067	180	447448120	43.025	98.58	96.005	3196058	1968502	0.6159
GZ068	181	572718720	43.585	98.705	96.52	4090848	2463792	0.6023
GZ069	182	736323840	42.99	97.505	93.73	5259456	3420986	0.6504
GZ070	183	796034120	44.01	97.59	93.05	5685958	3623329	0.6372
GZ071	184	1854867840	43.395	97.46	93.62	13249056	8616460	0.6503
GZ072	185	776497120	43.655	97.68	94.06	5546408	3736661	0.6737
GZ073	186	487238640	44.905	96.235	90.62	3480276	2190321	0.6294
GZ074	187	1118106080	42.89	98.675	96.235	7986472	5224002	0.6541
GZ075	190	500672760	44.565	96.765	90.75	3576234	2277286	0.6368
GZ076	192	482304760	45.52	95.375	88.26	3445034	2316391	0.6724
GZ077	193	597500960	42.705	97.415	93.52	4267864	2729760	0.6396
GZ078	194	490750344	43.18	98.585	96.13	3662316	2232536	0.6096
GZ079	195	605322200	44.115	98.4	96.235	4323730	2495643	0.5772
GZ080	199	31106040	44.03	97.56	93.785	222186	145917	0.6567
GZ081	2	1175729240	42.83	97.625	93.98	8398066	5665730	0.6746
GZ082	20	526662920	45.205	96.57	91.39	3761878	2544199	0.6763
GZ083	200	515368000	45.81	97.47	93.7	3681200	2411652	0.6551
GZ084	201	520850120	44	97.715	94.705	3720358	2249464	0.6046
GZ085	202	1031943640	43.685	97.71	94.2	7371026	5183172	0.7032
GZ086	203	467689320	45.53	95.99	90.085	3340638	2096341	0.6275
GZ087	204	515832240	44.74	95.155	87.955	3684516	2301854	0.6247
GZ088	205	493359720	45.83	94.935	87.275	3523998	2032408	0.5767
GZ089	206	617864240	43.98	96.11	90.245	4413316	2892379	0.6554
GZ090	207	2383634960	44.37	98.115	95.435	17025964	11123651	0.6533
GZ091	208	1507639280	45.16	97.31	93.175	10768852	6975618	0.6478
GZ092	209	417716600	45.445	97.18	92.375	2983690	1772857	0.5942
GZ093	21	427535080	44.28	97.41	93.415	3053822	2125419	0.696
GZ094	210	621672800	44.415	97.845	94.535	4440520	3046599	0.6861
GZ095	211	1811192320	43.565	97.925	94.68	12937088	8917597	0.6893
GZ096	212	885135440	45.625	97.99	95.125	6322396	4242681	0.6711
GZ097	213	556282720	45.49	98.06	95.265	3973448	2688191	0.6765
GZ098	214	518230160	45.9	97.53	93.215	3701644	2416395	0.6528
GZ099	215	606324880	45.495	95.1	87.795	4330892	2917038	0.6735
GZ100	216	1325267720	45.175	98.125	95.415	9466198	6425695	0.6788
GZ101	217	583462880	46.08	96.71	90.63	4167592	2639265	0.6333
GZ102	219	722397200	44.495	97.91	94.79	5159980	3380723	0.6552
GZ103	22	452309760	43.625	97.51	92.875	3230784	2131760	0.6598
GZ104	221	563717840	46.085	97.96	94.955	4026556	2662802	0.6613
GZ105	224	466385080	46.41	96.19	90.455	3331322	2164492	0.6497
GZ106	227	528048920	45.095	97.54	93.865	3771778	2556032	0.6777
GZ107	23	509694360	45.44	98.3	95.765	3640674	2436383	0.6692
GZ108	233	948649240	42.7	98.4	95.995	6776066	4574454	0.6751
GZ109	234	1185226625	41.4	98.635	96.46	8619830	5699641	0.6612
GZ110	235	500921680	46.01	96.62	91.66	3578012	2235945	0.6249
GZ111	237	943169640	45.15	96.905	92.38	6736926	4229213	0.6278
GZ112	239	542275160	45.545	96.5	90.045	3873394	2180367	0.5629
GZ113	24	1889578320	44.69	97.505	92.555	13496988	8705710	0.645
GZ114	240	646485498	43.715	98.74	96.58	4842588	2933160	0.6057
GZ115	241	765032800	42.45	98.78	96.625	5464520	3677458	0.673
GZ116	244	408293200	45.225	97.24	92.575	2916380	1852387	0.6352
GZ117	245	1097759320	45.83	96.885	92.29	7841138	4760399	0.6071
GZ118	249	1167996200	45.765	97.605	92.94	8342830	5352219	0.6415
GZ119	25	521425520	45.48	98.35	95.87	3724468	2482831	0.6666
GZ120	251	93560571	45.98	97.465	93.54	846702	561839	0.6636
GZ121	252	805066080	43.78	98.39	95.42	5750472	3881343	0.675
GZ122	255	688798880	43.69	97.665	94.05	4919992	3284127	0.6675
GZ123	258	499570120	45.34	97.5	93.845	3568358	2450746	0.6868
GZ124	26	491977920	43.855	97.93	94.985	3514128	2211496	0.6293
GZ125	260	1408940120	41.68	98.555	96.335	10063858	6642280	0.66
GZ126	261	1126350120	43.695	98.76	96.575	8045358	5380230	0.6687
GZ127	263	936927320	42.355	98.8	96.13	6692338	4419790	0.6604
GZ128	265	703241000	43.99	97.47	93.62	5023150	3276408	0.6523
GZ129	267	1522620680	43.265	98.89	96.815	10875862	7353621	0.6761
GZ130	268	775466160	43.77	97.515	93.79	5539044	3791166	0.6844
GZ131	269	611204440	43.62	97.49	93.68	4365746	2892711	0.6626
GZ132	27	1266987680	43.585	97.95	94.63	9049912	6245384	0.6901
GZ133	270	1250782960	43.81	97.53	93.745	8934164	5885981	0.6588
GZ134	272	781354000	44.205	97.48	93.26	5581100	3521676	0.631
GZ135	273	184604798	45.135	97.08	91.72	1388006	849446	0.612
GZ136	274	1755716200	43.58	97.59	93.925	12540830	8051137	0.642
GZ137	275	661795680	43.795	97.565	93.82	4727112	2962461	0.6267
GZ138	279	1210101760	45.63	96.735	92.04	8643584	5388720	0.6234
GZ139	28	966663600	43.845	97.595	93.88	6904740	4668216	0.6761
GZ140	280	640672480	44.575	98.005	95.305	4576232	2505014	0.5474
GZ141	281	688594480	44.92	97.515	92.765	4918532	3178760	0.6463
GZ142	282	770572040	45.615	94.285	85.665	5504086	3562856	0.6473
GZ143	283	1075495960	43.56	98.43	95.7	7682114	4754568	0.6189
GZ144	284	666759800	45.9	97.445	93.705	4762570	3241694	0.6807
GZ145	285	1141597520	45.41	97.1	92.945	8154268	5546281	0.6802
GZ146	286	540704640	43.88	97.41	93.505	3862176	2453489	0.6353
GZ147	287	692724760	44.535	97.46	93.82	4948034	3339297	0.6749
GZ148	288	1222875360	45.64	97.57	93.97	8734824	5756562	0.659
GZ149	289	530181680	46.01	97.575	93.99	3787012	2538398	0.6703
GZ150	29	1834827960	44.25	97.305	93.25	13105914	8833275	0.674
GZ151	290	1487214120	45.58	97.48	93.8	10622958	7062399	0.6648
GZ152	291	1154542200	44.15	97.765	94.285	8246730	5647176	0.6848
GZ153	292	708382360	45.92	94.71	86.77	5059874	3376473	0.6673
GZ154	293	1466516800	45.41	97.535	93.935	10475120	7138854	0.6815
GZ155	294	546724640	44.28	97.425	92.885	3905176	2495085	0.6389
GZ156	295	658030520	45.515	97.565	94.005	4700218	3215433	0.6841
GZ157	296	1227165240	41.58	97.25	93.245	8765466	5755502	0.6566
GZ158	297	638635480	45.425	94.445	85.885	4561682	3005818	0.6589
GZ159	298	1177390480	44.64	98.385	95.575	8409932	4851967	0.5769
GZ160	299	796463920	43.765	97.615	93.955	5689028	3977918	0.6992
GZ161	3	1141718480	43.635	97.54	93.795	8155132	5321612	0.6525
GZ162	30	491652280	44.1	97.535	93.77	3511802	2302729	0.6557
GZ163	302	505643880	43.81	97.685	93.58	3611742	2379819	0.6589
GZ164	303	480664800	45.455	96.3	90.985	3433320	2151431	0.6266
GZ165	304	904050000	42.115	98.74	96.35	6457500	4283766	0.6634
GZ166	306	886712680	43.53	97.695	94.175	6333662	4360126	0.6884
GZ167	307	1252564600	43.49	97.575	93.885	8946890	5974047	0.6677
GZ168	309	221887680	44.98	97.185	92.31	1584912	1029751	0.6497
GZ169	31	2459726360	43.62	97.355	93.395	17569474	12004299	0.6832
GZ170	311	749592200	44.625	97.865	94.7	5354230	3596124	0.6716
GZ171	313	603299760	44.65	96.325	90.795	4309284	2938017	0.6818
GZ172	314	568728720	45.075	96.875	92.2	4062348	2751990	0.6774
GZ173	316	735803880	44.425	97.9	94.735	5255742	3561267	0.6776
GZ174	317	806116920	44.905	97.74	94.35	5757978	3851308	0.6689
GZ175	318	510408080	44.82	97.34	93.32	3645772	2452797	0.6728
GZ176	319	1258759600	44.765	97.565	92.87	8991140	6070230	0.6751
GZ177	32	450317560	43.995	97.845	94.57	3216554	2178299	0.6772
GZ178	320	568311800	45.11	97.775	94.52	4059370	2756384	0.679
GZ179	321	1176012600	44.24	97.825	94.43	8400090	5869104	0.6987
GZ180	323	628340440	45.535	96.665	91.875	4488146	2780587	0.6195
GZ181	324	665152600	44.505	98.59	96.075	4751090	3007373	0.633
GZ182	326	930905640	46.04	96.705	91.935	6649326	3734292	0.5616
GZ183	327	709021600	45.045	97.715	94.21	5064440	3505154	0.6921
GZ184	328	1783338200	43.47	97.29	93.2	12738130	8182432	0.6424
GZ185	329	1359434160	44.645	97.87	94.67	9710244	6582110	0.6779
GZ186	33	1862475720	44.285	98.535	96.35	13303398	8736078	0.6567
GZ187	330	1228769080	43.155	97.705	94.255	8776922	5919635	0.6745
GZ188	331	453655440	44.56	97.7	93.565	3240396	2216779	0.6841
GZ189	333	499161880	43.58	97.995	94.995	3565442	2496398	0.7002
GZ190	335	1442208320	45.2	97.8	94.505	10301488	6799767	0.6601
GZ191	336	1133652520	45.54	97.885	94.685	8097518	5304558	0.6551
GZ192	337	926936360	44.67	97.82	94.45	6620974	4359305	0.6584
GZ193	338	1176259000	44.48	97.755	94.27	8401850	5554369	0.6611
GZ194	339	754077520	44.72	97.855	94.625	5386268	3515190	0.6526
GZ195	34	2469890920	43.8	98.475	96.215	17642078	11456082	0.6494
GZ196	340	108903380	47.315	97.45	93.08	922910	538176	0.5831
GZ197	341	670418560	44.995	97.675	94.23	4788704	3034022	0.6336
GZ198	342	647833480	44.905	97.79	94.455	4627382	2944534	0.6363
GZ199	343	1318586640	45.05	97.495	93.58	9418476	5923062	0.6289
GZ200	344	1112309520	44.765	97.92	94.805	7945068	5096366	0.6415
GZ201	345	746526480	45.395	97.475	93.575	5332332	2983315	0.5595
GZ202	346	1223897920	45.005	97.8	94.52	8742128	5666524	0.6482
GZ203	347	811421520	44.995	97.865	94.64	5795868	3768219	0.6502
GZ204	348	703383800	45.275	97.83	94.55	5024170	3285351	0.6539
GZ205	349	1016519280	45.04	97.72	94.28	7260852	4659520	0.6417
GZ206	35	819154280	42.945	98.885	96.86	5851102	3779152	0.6459
GZ207	350	988991640	44.84	97.83	94.595	7064226	4769251	0.6751
GZ208	353	1300950840	44.54	97.79	94.53	9292506	6324701	0.6806
GZ209	354	2613038120	43.08	97.615	93.945	18664558	12730862	0.6821
GZ210	355	807508800	43.975	97.725	94.195	5767920	4079837	0.7073
GZ211	356	1463478240	43.015	97.455	93.665	10453416	6693649	0.6403
GZ212	357	1178128280	43.015	97.84	94.45	8415202	5566881	0.6615
GZ213	358	5068659400	44.785	97.175	92.925	36204710	22707530	0.6272
GZ214	36	1588516440	44.745	98.445	96.105	11346546	7502305	0.6612
GZ215	361	756370440	44.8	97.76	94.385	5402646	3637244	0.6732
GZ216	362	919195480	43.155	97.825	94.355	6565682	4508385	0.6867
GZ217	363	1330869960	44.04	97.755	94.22	9506214	6407694	0.6741
GZ218	364	663170200	44.48	97.84	94.535	4736930	3211315	0.6779
GZ219	365	541936640	44.775	95.715	89.25	3870976	2446052	0.6319
GZ220	366	1147930280	43.7	97.65	94.015	8199502	5229952	0.6378
GZ221	367	544679520	44.09	98.42	95.305	3890568	2318304	0.5959
GZ222	368	965403600	45.45	97.27	93.11	6895740	4466099	0.6477
GZ223	369	1057081480	44.535	98.62	96.145	7550582	4436801	0.5876
GZ224	37	3777992960	44.825	97.38	93.335	26985664	17579825	0.6515
GZ225	370	686141680	45.945	95.22	88.14	4901012	3299439	0.6732
GZ226	372	588507640	44.285	97.4	93.465	4203626	2583509	0.6146
GZ227	374	563627120	44.78	97.845	94.47	4025908	2727201	0.6774
GZ228	375	510539400	44.735	97.36	93.405	3646710	2406944	0.66
GZ229	376	588084840	43.335	97.975	94.55	4200606	2850514	0.6786
GZ230	377	1082451160	44.34	97.53	93.74	7731794	5165887	0.6681
GZ231	378	2337992160	41.395	97.545	93.9	16699944	11094974	0.6644
GZ232	379	495542040	44.47	97.43	93.545	3539586	2450204	0.6922
GZ233	38	495752320	45.02	98.28	95.685	3541088	2404652	0.6791
GZ234	380	1316196840	43.085	97.83	94.4	9401406	6596922	0.7017
GZ235	381	1690626000	43.575	97.535	93.775	12075900	8376041	0.6936
GZ236	382	552283200	44.725	97.765	94.275	3944880	2621997	0.6647
GZ237	383	1231060600	45.035	97.48	93.87	8793290	5946129	0.6762
GZ238	384	751437400	43.945	97.76	94.245	5367410	3724910	0.694
GZ239	385	649001640	45.36	97.385	93.655	4635726	3067895	0.6618
GZ240	386	742432040	45.32	97.11	93.005	5303086	3561313	0.6716
GZ241	387	731830120	45.375	97.41	93.7	5227358	3597672	0.6882
GZ242	388	475853560	43.655	97.425	93.495	3398954	2211984	0.6508
GZ243	389	1009351560	45.495	97.535	93.945	7209654	4931336	0.684
GZ244	39	959446600	43.195	97.635	93.98	6853190	4856223	0.7086
GZ245	390	51831920	45.595	97.285	92.95	370228	231885	0.6263
GZ246	391	564595640	43.13	97.59	93.95	4032826	2757580	0.6838
GZ247	392	1275878520	46.265	97.44	93.715	9113418	5844312	0.6413
GZ248	393	626160640	44.09	97.66	94.095	4472576	3028502	0.6771
GZ249	394	1194035920	45.655	97.42	93.725	8528828	5490175	0.6437
GZ250	395	703631880	45.185	97.555	94.015	5025942	3460049	0.6884
GZ251	396	1046550400	45.715	97.46	93.79	7475360	4846468	0.6483
GZ252	397	5056175320	40.45	90.725	82.14	36115538	21289135	0.5895
GZ253	398	404752040	44.855	96.665	92.595	2891086	1939224	0.6708
GZ254	399	593950280	45.005	97.925	94.96	4242502	2862265	0.6747
GZ255	40	581431760	44.405	98.115	95.255	4153084	2777802	0.6689
GZ256	400	539221480	43.955	97.915	94.945	3851582	2575604	0.6687
GZ257	401	1089865840	44.575	94.31	88.205	7784756	5152349	0.6619
GZ258	402	1148636160	44.615	97.9	94.885	8204544	5567825	0.6786
GZ259	403	1017652440	43.945	94.2	87.965	7268946	4958121	0.6821
GZ260	404	821334920	44.905	97.9	94.915	5866678	3907409	0.666
GZ261	406	435202880	44.27	97.97	95.08	3108592	2137492	0.6876
GZ262	407	581580160	42.97	94.98	89.44	4154144	2885311	0.6946
GZ263	409	1223176080	44.375	93.14	86.18	8736972	5624093	0.6437
GZ264	41	1772139600	44.53	98.49	96.24	12658140	8594511	0.679
GZ265	410	694214360	43.92	97.975	95.085	4958674	3245152	0.6544
GZ266	411	1938558720	43.815	91.675	83.23	13846848	9601388	0.6934
GZ267	413	643241760	45.11	97.92	94.92	4594584	3057456	0.6654
GZ268	414	472973760	43.265	94.025	87.635	3378384	2323460	0.6877
GZ269	415	833087360	45.035	97.945	94.965	5950624	4001542	0.6725
GZ270	416	1218823480	44.295	93.56	86.74	8705882	6031682	0.6928
GZ271	418	471456440	44.11	93.61	87.105	3367546	2312628	0.6867
GZ272	419	564694200	45.295	97.85	94.81	4033530	2701408	0.6697
GZ273	42	432880000	44.74	98.445	96.085	3092000	2102209	0.6799
GZ274	420	588820120	45.075	97.875	94.815	4205858	2830307	0.6729
GZ275	421	1364082720	45.09	97.935	94.97	9743448	6540559	0.6713
GZ276	422	743048040	44.805	97.985	95.05	5307486	3588623	0.6761
GZ277	423	971524400	43.92	97.735	94.54	6939460	4303905	0.6202
GZ278	424	666602440	44.52	92.985	85.645	4761446	3188948	0.6697
GZ279	425	1765679720	42.865	92.49	85.15	12611998	8526805	0.6761
GZ280	426	523261200	44.7	96.17	91.73	3737580	2522927	0.675
GZ281	427	610061480	44.74	97.81	94.71	4357582	2937222	0.674
GZ282	428	518958160	44.755	97.855	94.805	3706844	2552793	0.6887
GZ283	43	1187477480	44.29	97.56	93.795	8481982	5661105	0.6674
GZ284	430	672521080	44.63	97.89	94.88	4803722	3248189	0.6762
GZ285	431	571347280	42.72	97.825	94.605	4081052	2813000	0.6893
GZ286	432	523250000	42.83	99.01	97.17	3737500	2377421	0.6361
GZ287	433	1444573760	42.605	98.77	96.43	10318384	6363386	0.6167
GZ288	435	27623680	44.675	97.9	94.89	197312	128371	0.6506
GZ289	437	1241810920	44.46	93.32	86.365	8870078	5656530	0.6377
GZ290	438	402676400	44.14	93.585	86.78	2876260	1996112	0.694
GZ291	439	750132320	43.88	97.87	94.84	5358088	3576549	0.6675
GZ292	44	949900280	45.245	97.71	93.245	6785002	4604628	0.6786
GZ293	440	803316640	42.945	98.065	95.245	5737976	3822782	0.6662
GZ294	441	966917840	45.7	96.845	92.22	6906556	4049562	0.5863
GZ295	442	787831800	43.925	97.925	94.96	5627370	3809641	0.677
GZ296	443	533365560	43.84	97.075	92.72	3809754	2465964	0.6473
GZ297	444	1030010800	44.585	97.805	94.705	7357220	4741015	0.6444
GZ298	445	503431600	44.22	96.725	90.635	3595940	2315306	0.6439
GZ299	446	522991000	45.14	97.765	94.575	3735650	2586027	0.6923
GZ300	447	999831280	44.9	98.47	96.21	7141652	3837166	0.5373
GZ301	448	701914920	44.145	93.225	86.08	5013678	3510808	0.7002
GZ302	449	464107560	43.35	97.18	93.785	3315054	2233900	0.6739
GZ303	45	542847200	44.425	97.535	93.745	3877480	2634242	0.6794
GZ304	453	419381480	44.465	94.3	88.25	2995582	2092537	0.6985
GZ305	454	725976440	42.9	93.085	86.105	5185546	3575725	0.6896
GZ306	455	1386196000	42.895	98.42	96.105	9901400	6382134	0.6446
GZ307	456	412096160	42.855	93.53	86.895	2943544	2055184	0.6982
GZ308	457	48141729	41.81	94.91	89.375	345102	245890	0.7125
GZ309	458	641096960	43.685	93.395	86.65	4579264	3182392	0.695
GZ310	459	1076447120	44.67	97.875	94.83	7688908	5068439	0.6592
GZ311	46	1159749360	43.875	97.56	93.79	8283924	5421700	0.6545
GZ312	460	1384871040	45.26	97.875	94.785	9891936	6602412	0.6675
GZ313	461	648727240	44.155	94.765	89.16	4633766	3112926	0.6718
GZ314	462	425951400	45.96	97.005	92.04	3042510	1806624	0.5938
GZ315	463	1082050760	44.845	97.755	94.555	7728934	5161258	0.6678
GZ316	465	934614800	43.195	99	97.21	6675820	4502727	0.6745
GZ317	466	1727379640	43.83	93.225	86.11	12338426	8141548	0.6599
GZ318	467	579890640	43.8	96.675	92.68	4142076	2774321	0.6698
GZ319	468	2274596240	43.31	92.785	85.335	16247116	11089146	0.6825
GZ320	469	2163659400	43.545	92.865	85.425	15454710	10658382	0.6897
GZ321	47	726254223	43.44	98.535	95.795	6027006	3868757	0.6419
GZ322	470	1526405440	43.445	97.905	94.925	10902896	6994503	0.6415
GZ323	48	526014160	43.135	97.24	93.205	3757244	2386139	0.6351
GZ324	480	601954640	42.165	96.68	92.83	4299676	2807808	0.653
GZ325	481	576656360	44.4	97.975	94.96	4118974	2697135	0.6548
GZ326	482	1013392240	44.105	97.955	94.99	7238516	4683701	0.6471
GZ327	483	996346960	45.625	97.835	94.66	7116764	4756661	0.6684
GZ328	484	724843280	42.755	98.485	95.75	5177452	3195955	0.6173
GZ329	485	1453931920	44.06	92.905	85.41	10385228	7242085	0.6973
GZ330	486	2617125000	43.61	92.145	84.1	18693750	11709642	0.6264
GZ331	487	734762000	43.86	96.29	91.885	5248300	3624755	0.6907
GZ332	488	3383713760	42.415	92.485	84.8	24169384	16365681	0.6771
GZ333	489	519332800	44.32	98.01	95	3709520	2426163	0.654
GZ334	490	541729440	43.41	96.99	93.27	3869496	2491696	0.6439
GZ335	491	2047942120	42.11	92.125	84.465	14628158	9307340	0.6363
GZ336	492	1612710120	44.965	97.47	93.92	11519358	7542236	0.6547
GZ337	493	838077520	45.58	97.38	93.685	5986268	4027847	0.6728
GZ338	494	1926390480	45.31	98.065	95.04	13759932	9053365	0.658
GZ339	495	1311689400	45.16	97.79	94.46	9369210	5961994	0.6363
GZ340	496	666888880	46.2	97.84	94.495	4763492	3168023	0.6651
GZ341	497	1071656600	45.67	97.485	93.875	7654690	5164637	0.6747
GZ342	498	1054832520	44.3	92.185	84.485	7534518	4943383	0.6561
GZ343	499	1009501920	44.71	97.67	94.29	7210728	4570239	0.6338
GZ344	5	1273044360	44.54	97.595	92.89	9093174	5939572	0.6532
GZ345	500	1478493240	44.315	92.935	85.67	10560666	7202321	0.682
GZ346	502	645927240	43.81	96.085	91.705	4613766	2924574	0.6339
GZ347	503	577926720	44.49	98.55	95.935	4128048	2570841	0.6228
GZ348	504	469901040	44.14	98.435	95.69	3356436	2144248	0.6388
GZ349	505	872655560	44.27	98.535	95.935	6233254	3939779	0.6321
GZ350	506	143162320	44.945	96.76	91.41	1022588	631642	0.6177
GZ351	507	461665170	43.165	98.595	96.025	3419742	2090794	0.6114
GZ352	508	847623840	44.595	97.505	92.865	6054456	4004893	0.6615
GZ353	509	764800120	43.83	97.69	94.12	5462858	3623398	0.6633
GZ354	51	551413800	44.04	97.805	94.35	3938670	2677741	0.6799
GZ355	510	678108942	44.665	98.35	96.11	4860996	2891368	0.5948
GZ356	511	562745344	42.11	98.78	96.575	4396448	2566227	0.5837
GZ357	512	4881590560	41.605	98.455	95.6	34868504	22427250	0.6432
GZ358	513	26882800	44.13	97.8	94.34	192020	133227	0.6938
GZ359	514	549962840	45.1	98.425	96.15	3928306	2240047	0.5702
GZ360	515	1483290480	42.93	98.49	95.71	10594932	7237092	0.6831
GZ361	516	1071085960	44.1	98.69	96.395	7650614	4716607	0.6165
GZ362	517	471105600	43.33	98.48	95.69	3365040	2307378	0.6857
GZ363	518	786630320	45.36	96.61	90.35	5618788	3308228	0.5888
GZ364	519	569665320	44.1	98.695	96.41	4069038	2547049	0.626
GZ365	520	1220723216	43.11	98.52	95.755	8975906	5985830	0.6669
GZ366	521	675808320	43.265	98.52	95.735	5631736	3693213	0.6558
GZ367	523	536502400	44.175	98.435	96.19	3832160	2219860	0.5793
GZ368	527	752571798	43.305	98.58	96.07	7201644	4663673	0.6476
GZ369	540	1117463760	43.325	99.15	97.5	7981884	5375286	0.6734
GZ370	541	736971872	43.235	99.245	97.795	8098592	5349116	0.6605
GZ371	542	421996960	43.23	99.13	97.45	3014264	2090932	0.6937
GZ372	543	1121094520	41.675	98.385	96.075	8007818	5483757	0.6848
GZ373	544	552225090	42.23	99.165	97.565	4699788	3163304	0.6731
GZ374	545	536774840	41.33	99.165	97.57	3834106	2494741	0.6507
GZ375	60	782081440	43.705	97.475	93.585	5586296	3936884	0.7047
GZ376	61	777246400	44.145	97.255	93.155	5551760	3800856	0.6846
GZ377	62	1268142120	43.33	97.765	94.36	9058158	6177201	0.6819
GZ378	63	688434040	44.91	98.415	96.03	4917386	3356011	0.6825
GZ379	64	643637680	44.925	98.335	95.88	4597412	3137604	0.6825
GZ380	65	1148871920	45.015	98.285	95.745	8206228	5552416	0.6766
GZ381	67	496812960	44.33	97.535	93.755	3548664	2357527	0.6643
GZ382	68	918379560	43.01	98.49	96.07	6559854	4337888	0.6613
GZ383	69	3476988760	44.94	97.505	93.67	24835634	16515670	0.665
GZ384	70	567935760	45.005	98.22	95.595	4056684	2730884	0.6732
GZ385	71	798745640	45.005	98.425	96.11	5705326	3828018	0.671
GZ386	72	506709560	45.005	98.41	96.045	3619354	2427184	0.6706
GZ387	73	648648280	46.57	96.6	91.615	4633202	2515927	0.543
GZ388	74	1518898920	44.505	97.64	94.04	10849278	7346896	0.6772
GZ389	75	1316126560	44.895	98.535	96.3	9400904	6352168	0.6757
GZ390	76	485706760	44.65	96.195	90.515	3469334	2221681	0.6404
GZ391	77	739512760	45.25	98.415	96.04	5282234	3598143	0.6812
GZ392	78	1103304440	43.765	97.715	94.2	7880746	5356606	0.6797
GZ393	79	1254243760	43.81	97.41	93.485	8958884	5807909	0.6483
GZ394	8	809879280	44.31	97.515	93.755	5784852	3990657	0.6898
GZ395	80	734893320	44.1	97.765	94.365	5249238	3567478	0.6796
GZ396	81	913486000	45.025	98.485	96.22	6524900	4431670	0.6792
GZ397	82	879448640	43.485	98.465	95.64	6281776	3965088	0.6312
GZ398	83	556912440	45.175	98.425	96.055	3977946	2676699	0.6729
GZ399	84	1039042760	45.19	94.385	86.02	7421734	4755228	0.6407
GZ400	85	580495160	45.23	98.445	96.115	4146394	2805835	0.6767
GZ401	86	674465680	45.025	95.195	87.995	4817612	3157088	0.6553
GZ402	87	592767560	44.76	97.395	93.435	4234054	2824143	0.667
GZ403	88	1019598440	43.33	97.485	93.655	7282846	4876182	0.6695
GZ404	89	930329400	45.12	97.515	93.715	6645210	4491558	0.6759
GZ405	90	439279120	43.05	98.09	95.025	3137708	2029592	0.6468
GZ406	91	672855120	45.105	97.67	94.19	4806108	3171055	0.6598
GZ407	92	921337200	43.965	97.425	93.535	6580980	4275255	0.6496
GZ408	93	1450958040	43.085	98.445	95.6	10363986	6672947	0.6439
GZ409	94	623646240	44.395	98.7	96.415	4454616	2520688	0.5659
GZ410	96	701631425	43.625	98.49	95.68	5102774	3167141	0.6207
GZ411	97	1617043960	43.255	97.815	94.44	11550314	8008954	0.6934
GZ412	98	592218760	46.22	94.67	86.725	4230134	2738781	0.6474
GZ413	N10	619814440	44.395	93.205	86.1	4427246	2977126	0.6725
GZ414	N8	727717200	43.25	97.815	94.96	5197980	3453352	0.6644
GZ415	N9	712440120	42.23	99.135	97.505	5088858	3013507	0.5922
								271.949
								0.655299

## Sheet: Table S2 
Table S2. Statistics of Heterozygosity rate of 287,408 SNPs based on GBS.
Sample Name	DNA-ID	Number of Sites	Number of Missing Sites	Number of Heterozygous Sites	Individual heterozygosity
GZ001	1	287408	44362	31221	0.128457
GZ002	100	287408	48870	31596	0.132457
GZ003	101	287408	48782	24053	0.100798
GZ004	102	287408	100441	53060	0.283793
GZ005	103	287408	28331	50476	0.19483
GZ006	107	287408	91028	29750	0.151492
GZ007	108	287408	25905	59115	0.226059
GZ008	109	287408	12354	67511	0.245446
GZ009	110	287408	18977	59151	0.220358
GZ010	111	287408	19908	48137	0.179951
GZ011	112	287408	19158	57816	0.21553
GZ012	113	287408	20262	63777	0.238735
GZ013	114	287408	30506	52122	0.202887
GZ014	115	287408	3251	84390	0.296984
GZ015	116	287408	14277	67297	0.246391
GZ016	117	287408	20323	78150	0.292603
GZ017	118	287408	8372	76512	0.274201
GZ018	119	287408	37507	52260	0.209123
GZ019	12	287408	28432	41528	0.160355
GZ020	120	287408	31798	71317	0.279007
GZ021	121	287408	3012	88984	0.312888
GZ022	122	287408	35828	51130	0.203236
GZ023	123	287408	27948	61671	0.23769
GZ024	124	287408	10309	92140	0.332517
GZ025	126	287408	26651	38959	0.149407
GZ026	127	287408	87359	20136	0.100655
GZ027	128	287408	10262	47083	0.169885
GZ028	129	287408	21768	46524	0.175139
GZ029	13	287408	10725	49309	0.178215
GZ030	130	287408	65365	34549	0.155596
GZ031	131	287408	24648	43860	0.16692
GZ032	132	287408	6529	56239	0.200225
GZ033	133	287408	5958	59047	0.209796
GZ034	134	287408	16679	40008	0.147779
GZ035	135	287408	22712	40160	0.151721
GZ036	136	287408	8990	51476	0.184887
GZ037	137	287408	5294	59251	0.210025
GZ038	138	287408	73751	22815	0.106783
GZ039	139	287408	7904	54393	0.194605
GZ040	140	287408	4453	60329	0.213211
GZ041	141	287408	14841	45933	0.16852
GZ042	142	287408	29882	39952	0.155138
GZ043	143	287408	3844	58910	0.207749
GZ044	144	287408	44940	27349	0.112794
GZ045	145	287408	25985	36074	0.137991
GZ046	146	287408	18307	65327	0.24276
GZ047	147	287408	63427	23403	0.104487
GZ048	148	287408	13675	68761	0.251197
GZ049	149	287408	3467	88484	0.311628
GZ050	15	287408	12398	64705	0.235282
GZ051	150	287408	78238	18087	0.0864703
GZ052	151	287408	21135	65072	0.244381
GZ053	152	287408	92657	15480	0.0794861
GZ054	153	287408	20710	65360	0.245071
GZ055	154	287408	6148	83691	0.297557
GZ056	155	287408	48839	26748	0.112119
GZ057	157	287408	49493	43369	0.182288
GZ058	161	287408	97131	28895	0.151858
GZ059	168	287408	11437	51072	0.185063
GZ060	171	287408	7988	53027	0.189775
GZ061	172	287408	41822	38658	0.157411
GZ062	173	287408	26949	45469	0.174573
GZ063	177	287408	109542	20100	0.113006
GZ064	178	287408	4834	58556	0.207224
GZ065	179	287408	30468	38352	0.149264
GZ066	18	287408	42099	32488	0.132437
GZ067	180	287408	32605	33094	0.129881
GZ068	181	287408	41079	33447	0.135782
GZ069	182	287408	12285	51137	0.18587
GZ070	183	287408	24474	41657	0.158431
GZ071	184	287408	7880	46309	0.165669
GZ072	185	287408	8112	52324	0.187342
GZ073	186	287408	99234	20891	0.11102
GZ074	187	287408	19700	43277	0.161657
GZ075	190	287408	96995	23498	0.123405
GZ076	192	287408	83066	23229	0.113677
GZ077	193	287408	14233	68557	0.250964
GZ078	194	287408	28684	39605	0.153078
GZ079	195	287408	56140	33838	0.146315
GZ080	199	287408	235020	2523	0.0481599
GZ081	2	287408	7210	55059	0.1965
GZ082	20	287408	20942	43488	0.163203
GZ083	200	287408	51115	33045	0.139848
GZ084	201	287408	67603	29351	0.133532
GZ085	202	287408	6231	57666	0.205088
GZ086	203	287408	122863	24414	0.148373
GZ087	204	287408	33235	39610	0.155839
GZ088	205	287408	123762	15546	0.0949977
GZ089	206	287408	17297	55217	0.204423
GZ090	207	287408	3282	88092	0.310046
GZ091	208	287408	54550	40829	0.175339
GZ092	209	287408	136133	20495	0.135482
GZ093	21	287408	19247	42744	0.159397
GZ094	210	287408	9026	79588	0.285895
GZ095	211	287408	3573	69459	0.244716
GZ096	212	287408	21420	56655	0.212998
GZ097	213	287408	26350	55158	0.211286
GZ098	214	287408	51931	54283	0.230524
GZ099	215	287408	13881	87533	0.320016
GZ100	216	287408	8322	54241	0.194352
GZ101	217	287408	119348	15605	0.0928537
GZ102	219	287408	34224	28153	0.111196
GZ103	22	287408	46046	31302	0.129689
GZ104	221	287408	50690	23442	0.0990292
GZ105	224	287408	74814	16785	0.0789533
GZ106	227	287408	25463	50318	0.192094
GZ107	23	287408	35541	54997	0.218357
GZ108	233	287408	25130	45598	0.173854
GZ109	234	287408	18499	54015	0.200867
GZ110	235	287408	115861	19219	0.112033
GZ111	237	287408	72176	34692	0.161184
GZ112	239	287408	125443	13182	0.081388
GZ113	24	287408	28551	54012	0.208656
GZ114	240	287408	36808	35362	0.141109
GZ115	241	287408	84934	12952	0.0639687
GZ116	244	287408	137341	16392	0.109231
GZ117	245	287408	73298	36041	0.168329
GZ118	249	287408	90522	14886	0.0756072
GZ119	25	287408	28501	73543	0.284052
GZ120	251	287408	157783	12429	0.0958843
GZ121	252	287408	40517	49100	0.198873
GZ122	255	287408	11491	50858	0.184324
GZ123	258	287408	32143	38746	0.151787
GZ124	26	287408	31412	57293	0.223804
GZ125	260	287408	13264	51546	0.188025
GZ126	261	287408	25675	36994	0.141343
GZ127	263	287408	51708	27746	0.117717
GZ128	265	287408	20105	44325	0.165823
GZ129	267	287408	33824	48346	0.190651
GZ130	268	287408	13720	46878	0.171283
GZ131	269	287408	13717	48906	0.178691
GZ132	27	287408	2400	103430	0.362902
GZ133	270	287408	7724	52977	0.189417
GZ134	272	287408	24777	54988	0.209374
GZ135	273	287408	165017	9392	0.0767377
GZ136	274	287408	24388	32973	0.125363
GZ137	275	287408	37309	25881	0.103483
GZ138	279	287408	73647	19421	0.0908538
GZ139	28	287408	8367	54296	0.194581
GZ140	280	287408	80850	26099	0.126352
GZ141	281	287408	40203	34251	0.138553
GZ142	282	287408	28729	57169	0.221004
GZ143	283	287408	16486	60392	0.222913
GZ144	284	287408	23413	41154	0.155889
GZ145	285	287408	11154	51239	0.185478
GZ146	286	287408	17114	66232	0.245037
GZ147	287	287408	28348	35926	0.138678
GZ148	288	287408	28055	30404	0.11723
GZ149	289	287408	38552	54343	0.218371
GZ150	29	287408	14165	40069	0.146642
GZ151	290	287408	5484	84113	0.298353
GZ152	291	287408	3306	90880	0.319885
GZ153	292	287408	26785	33765	0.129555
GZ154	293	287408	8221	52201	0.186975
GZ155	294	287408	31256	37975	0.148252
GZ156	295	287408	19402	45673	0.170418
GZ157	296	287408	21161	44400	0.166762
GZ158	297	287408	100255	22446	0.119934
GZ159	298	287408	11897	52268	0.189713
GZ160	299	287408	6982	54233	0.193395
GZ161	3	287408	4945	74078	0.262257
GZ162	30	287408	18215	38075	0.141441
GZ163	302	287408	79671	26123	0.12575
GZ164	303	287408	116792	17365	0.101778
GZ165	304	287408	52404	28279	0.120334
GZ166	306	287408	6177	56257	0.200038
GZ167	307	287408	7133	55569	0.198266
GZ168	309	287408	108799	23047	0.129036
GZ169	31	287408	10620	41344	0.149371
GZ170	311	287408	8477	75235	0.269726
GZ171	313	287408	15648	47192	0.173653
GZ172	314	287408	15583	46909	0.172571
GZ173	316	287408	15921	62004	0.228387
GZ174	317	287408	13728	71469	0.261141
GZ175	318	287408	50444	35888	0.151449
GZ176	319	287408	26382	39865	0.152724
GZ177	32	287408	33282	31558	0.124182
GZ178	320	287408	15870	57885	0.213175
GZ179	321	287408	6633	54416	0.193806
GZ180	323	287408	96523	19661	0.102999
GZ181	324	287408	64789	16518	0.0741985
GZ182	326	287408	71838	25396	0.117809
GZ183	327	287408	13453	48015	0.175266
GZ184	328	287408	7187	65482	0.23368
GZ185	329	287408	6374	69008	0.24555
GZ186	33	287408	10082	45188	0.162942
GZ187	330	287408	7423	46140	0.164795
GZ188	331	287408	30146	48319	0.18782
GZ189	333	287408	17927	53043	0.196834
GZ190	335	287408	19866	43842	0.16387
GZ191	336	287408	23852	41563	0.157701
GZ192	337	287408	28427	30415	0.117441
GZ193	338	287408	28222	30974	0.119505
GZ194	339	287408	36177	27930	0.111173
GZ195	34	287408	7419	45113	0.161124
GZ196	340	287408	193968	3613	0.0386665
GZ197	341	287408	45292	21744	0.0898082
GZ198	342	287408	41450	25700	0.104489
GZ199	343	287408	74863	17048	0.0802089
GZ200	344	287408	29480	28733	0.111399
GZ201	345	287408	35062	26809	0.106239
GZ202	346	287408	25851	32453	0.124076
GZ203	347	287408	32078	29000	0.113579
GZ204	348	287408	38985	25751	0.103658
GZ205	349	287408	33454	27186	0.107051
GZ206	35	287408	19125	41540	0.154836
GZ207	350	287408	11209	43410	0.157169
GZ208	353	287408	10749	45586	0.164773
GZ209	354	287408	6636	47487	0.16913
GZ210	355	287408	9043	49915	0.179315
GZ211	356	287408	4109	87314	0.308204
GZ212	357	287408	4087	86116	0.303952
GZ213	358	287408	24386	31385	0.119325
GZ214	36	287408	9939	45244	0.16306
GZ215	361	287408	13525	51092	0.186547
GZ216	362	287408	6031	83488	0.296712
GZ217	363	287408	23650	36086	0.136815
GZ218	364	287408	12117	49848	0.181074
GZ219	365	287408	36349	56226	0.223955
GZ220	366	287408	24928	34200	0.130296
GZ221	367	287408	99200	23396	0.124309
GZ222	368	287408	64480	20714	0.0929179
GZ223	369	287408	63247	22148	0.098804
GZ224	37	287408	39549	30060	0.121279
GZ225	370	287408	17627	47073	0.174486
GZ226	372	287408	20363	56882	0.213005
GZ227	374	287408	26468	43186	0.165502
GZ228	375	287408	21594	43769	0.16466
GZ229	376	287408	14685	47253	0.173264
GZ230	377	287408	6218	80157	0.285063
GZ231	378	287408	3532	62050	0.218581
GZ232	379	287408	16152	47222	0.174086
GZ233	38	287408	35823	37422	0.148745
GZ234	380	287408	4622	61387	0.217079
GZ235	381	287408	4502	58541	0.206927
GZ236	382	287408	26679	38530	0.147778
GZ237	383	287408	8374	53639	0.192231
GZ238	384	287408	9745	50866	0.183193
GZ239	385	287408	25299	47218	0.180146
GZ240	386	287408	14183	50535	0.184957
GZ241	387	287408	11624	50814	0.184253
GZ242	388	287408	23816	44742	0.16974
GZ243	389	287408	8531	55155	0.197775
GZ244	39	287408	5762	59194	0.210172
GZ245	390	287408	206739	2785	0.0345238
GZ246	391	287408	11479	50896	0.184453
GZ247	392	287408	32618	30050	0.11794
GZ248	393	287408	10495	62054	0.224092
GZ249	394	287408	30233	31770	0.123535
GZ250	395	287408	14583	49362	0.180929
GZ251	396	287408	30085	32015	0.124416
GZ252	397	287408	18796	38404	0.142972
GZ253	398	287408	29466	57792	0.22405
GZ254	399	287408	26566	44571	0.170874
GZ255	40	287408	12111	61660	0.223976
GZ256	400	287408	30689	52658	0.205119
GZ257	401	287408	13104	64200	0.234047
GZ258	402	287408	12171	54276	0.197197
GZ259	403	287408	5811	59077	0.209793
GZ260	404	287408	24273	55015	0.209075
GZ261	406	287408	41925	56837	0.231531
GZ262	407	287408	14292	45914	0.168112
GZ263	409	287408	6320	83458	0.296911
GZ264	41	287408	6543	57817	0.205853
GZ265	410	287408	30097	41160	0.159962
GZ266	411	287408	7554	56051	0.200287
GZ267	413	287408	26765	38738	0.148625
GZ268	414	287408	25325	38731	0.147781
GZ269	415	287408	26725	58671	0.225066
GZ270	416	287408	5561	59645	0.211622
GZ271	418	287408	22480	44119	0.166532
GZ272	419	287408	25992	83788	0.320516
GZ273	42	287408	29264	58004	0.224696
GZ274	420	287408	28261	49497	0.191
GZ275	421	287408	31879	33194	0.129903
GZ276	422	287408	24380	38775	0.147418
GZ277	423	287408	38590	27616	0.110989
GZ278	424	287408	15937	71874	0.264758
GZ279	425	287408	5204	58401	0.206946
GZ280	426	287408	15970	70277	0.258906
GZ281	427	287408	21993	49344	0.185913
GZ282	428	287408	26787	40734	0.156296
GZ283	43	287408	5234	58319	0.206677
GZ284	430	287408	19357	48247	0.179992
GZ285	431	287408	22003	75523	0.284558
GZ286	432	287408	64870	37643	0.169153
GZ287	433	287408	56449	37324	0.161604
GZ288	435	287408	224633	2410	0.0383911
GZ289	437	287408	28796	30826	0.119198
GZ290	438	287408	20084	44134	0.165096
GZ291	439	287408	16800	50116	0.185198
GZ292	44	287408	23255	55863	0.21148
GZ293	440	287408	19923	49804	0.186194
GZ294	441	287408	73354	21864	0.102142
GZ295	442	287408	17137	45806	0.169482
GZ296	443	287408	20536	37234	0.13952
GZ297	444	287408	37064	27696	0.110632
GZ298	445	287408	145885	20093	0.141977
GZ299	446	287408	23599	47069	0.178421
GZ300	447	287408	50206	29610	0.12483
GZ301	448	287408	9127	54912	0.197326
GZ302	449	287408	18375	47285	0.175759
GZ303	45	287408	43967	33488	0.137561
GZ304	453	287408	18186	48072	0.178559
GZ305	454	287408	15424	40604	0.149288
GZ306	455	287408	24421	45823	0.174241
GZ307	456	287408	32130	37707	0.14771
GZ308	457	287408	204133	4394	0.0527649
GZ309	458	287408	13705	49977	0.182596
GZ310	459	287408	12070	68693	0.249486
GZ311	46	287408	3775	77059	0.271686
GZ312	460	287408	15992	63135	0.232613
GZ313	461	287408	10737	52911	0.191242
GZ314	462	287408	131432	21980	0.140919
GZ315	463	287408	14970	46674	0.17132
GZ316	465	287408	51476	35087	0.148717
GZ317	466	287408	3702	88182	0.310822
GZ318	467	287408	13116	49779	0.181482
GZ319	468	287408	6012	56447	0.200596
GZ320	469	287408	6654	49226	0.175335
GZ321	47	287408	8224	66457	0.23804
GZ322	470	287408	11062	51951	0.187993
GZ323	48	287408	23760	51770	0.19636
GZ324	480	287408	14939	58961	0.216395
GZ325	481	287408	28118	37089	0.143041
GZ326	482	287408	18223	39283	0.145933
GZ327	483	287408	33563	33514	0.132025
GZ328	484	287408	60132	45517	0.200272
GZ329	485	287408	5424	59000	0.209232
GZ330	486	287408	21154	35124	0.131919
GZ331	487	287408	10374	49401	0.178321
GZ332	488	287408	6008	53189	0.189016
GZ333	489	287408	33086	37767	0.148501
GZ334	490	287408	21034	43952	0.165001
GZ335	491	287408	7756	51927	0.185684
GZ336	492	287408	12813	42655	0.155338
GZ337	493	287408	19354	44998	0.167869
GZ338	494	287408	5286	86052	0.305017
GZ339	495	287408	11271	78319	0.283624
GZ340	496	287408	23814	67351	0.25551
GZ341	497	287408	8622	70860	0.254173
GZ342	498	287408	14581	73454	0.269233
GZ343	499	287408	16969	43142	0.159526
GZ344	5	287408	23134	37519	0.14197
GZ345	500	287408	8658	49666	0.178174
GZ346	502	287408	21333	45895	0.172489
GZ347	503	287408	72992	21656	0.101
GZ348	504	287408	29302	39879	0.154506
GZ349	505	287408	13831	43888	0.160423
GZ350	506	287408	175751	7433	0.0665699
GZ351	507	287408	90232	20560	0.104272
GZ352	508	287408	27486	39529	0.15208
GZ353	509	287408	9433	51934	0.18683
GZ354	51	287408	50578	31262	0.132002
GZ355	510	287408	56279	33146	0.143409
GZ356	511	287408	50296	40620	0.171311
GZ357	512	287408	6684	53757	0.191494
GZ358	513	287408	209505	2956	0.0379446
GZ359	514	287408	60972	25620	0.113145
GZ360	515	287408	5971	56693	0.201441
GZ361	516	287408	21193	48593	0.182533
GZ362	517	287408	20751	41727	0.156482
GZ363	518	287408	98755	29909	0.15854
GZ364	519	287408	37927	38054	0.152533
GZ365	520	287408	6591	56528	0.201298
GZ366	521	287408	10595	50546	0.1826
GZ367	523	287408	56567	30412	0.131744
GZ368	527	287408	8528	54990	0.197182
GZ369	540	287408	36325	39703	0.158127
GZ370	541	287408	36705	40316	0.160812
GZ371	542	287408	81606	20043	0.0973897
GZ372	543	287408	26277	49380	0.1891
GZ373	544	287408	58860	26747	0.11703
GZ374	545	287408	79943	23286	0.112241
GZ375	60	287408	50972	30166	0.127586
GZ376	61	287408	32835	37509	0.147341
GZ377	62	287408	3562	72797	0.256467
GZ378	63	287408	16472	48916	0.180544
GZ379	64	287408	17311	49287	0.182479
GZ380	65	287408	8680	58224	0.208892
GZ381	67	287408	22237	40167	0.151476
GZ382	68	287408	29078	66166	0.25613
GZ383	69	287408	7898	66945	0.239508
GZ384	70	287408	16859	47001	0.173725
GZ385	71	287408	13690	49955	0.182505
GZ386	72	287408	26785	43078	0.165289
GZ387	73	287408	102870	19688	0.106688
GZ388	74	287408	8678	52687	0.189025
GZ389	75	287408	8947	53498	0.19212
GZ390	76	287408	46195	33734	0.139852
GZ391	77	287408	18844	45593	0.169766
GZ392	78	287408	9514	52533	0.18904
GZ393	79	287408	8086	55488	0.198652
GZ394	8	287408	26044	58757	0.224809
GZ395	80	287408	13683	56752	0.207332
GZ396	81	287408	18408	52740	0.196059
GZ397	82	287408	13830	58034	0.21213
GZ398	83	287408	24548	56229	0.213912
GZ399	84	287408	12664	58014	0.211157
GZ400	85	287408	17300	77518	0.286989
GZ401	86	287408	15513	57706	0.212236
GZ402	87	287408	11912	61069	0.221669
GZ403	88	287408	6840	64545	0.230051
GZ404	89	287408	22095	84473	0.31839
GZ405	90	287408	35318	61427	0.243671
GZ406	91	287408	18961	75844	0.282529
GZ407	92	287408	11251	61270	0.221867
GZ408	93	287408	1702	120537	0.421892
GZ409	94	287408	58864	42834	0.187421
GZ410	96	287408	37717	47479	0.190151
GZ411	97	287408	14960	62720	0.230209
GZ412	98	287408	49803	44079	0.185514
GZ413	N10	287408	16956	65531	0.242302
GZ414	N8	287408	22193	69860	0.263409
GZ415	N9	287408	49957	43469	0.183065
			0		74.0368
			0		0.178402

## Sheet: Table S3
Table S3. Statistics of Heterozygosity rate of 79,016 SNPs based on GBS.
Sample Name	DNA-ID	Number of Sites	Sites Missing	Proportion Missing	Number Heterozygous	Rate Heterozygous
GZ001	1	79016	11829	0.1497	9869	0.14689
GZ002	100	79016	13497	0.17081	10351	0.15798
GZ003	101	79016	14364	0.18179	6270	0.09698
GZ004	102	79016	28100	0.35562	5177	0.10168
GZ005	103	79016	7760	0.09821	11822	0.16591
GZ006	107	79016	24504	0.31011	6777	0.12432
GZ007	108	79016	6786	0.08588	15070	0.20864
GZ008	109	79016	3341	0.04228	17112	0.22612
GZ009	110	79016	5133	0.06496	15214	0.20592
GZ010	111	79016	5485	0.06942	13114	0.17835
GZ011	112	79016	5161	0.06532	14771	0.2
GZ012	113	79016	5492	0.0695	15910	0.21639
GZ013	114	79016	8221	0.10404	13298	0.18784
GZ014	115	79016	944	0.01195	21345	0.2734
GZ015	116	79016	3770	0.04771	16985	0.22573
GZ016	117	79016	5569	0.07048	20060	0.27312
GZ017	118	79016	2130	0.02696	18908	0.24592
GZ018	119	79016	9836	0.12448	12843	0.18565
GZ019	12	79016	7397	0.09361	14336	0.20017
GZ020	120	79016	8812	0.11152	18434	0.26258
GZ021	121	79016	839	0.01062	21727	0.27792
GZ022	122	79016	9635	0.12194	12779	0.18419
GZ023	123	79016	7209	0.09123	15499	0.21584
GZ024	124	79016	2699	0.03416	23508	0.30803
GZ025	126	79016	7089	0.08972	12870	0.17893
GZ026	127	79016	25017	0.31661	6404	0.11859
GZ027	128	79016	2770	0.03506	16794	0.22026
GZ028	129	79016	5883	0.07445	15541	0.2125
GZ029	13	79016	2892	0.0366	16491	0.21663
GZ030	130	79016	17981	0.22756	10908	0.17872
GZ031	131	79016	6424	0.0813	14764	0.20338
GZ032	132	79016	1746	0.0221	18886	0.24442
GZ033	133	79016	1612	0.0204	19702	0.25453
GZ034	134	79016	4331	0.05481	14349	0.19213
GZ035	135	79016	6084	0.077	13543	0.18569
GZ036	136	79016	2312	0.02926	17417	0.22707
GZ037	137	79016	1409	0.01783	19996	0.25766
GZ038	138	79016	20416	0.25838	7612	0.1299
GZ039	139	79016	2046	0.02589	18431	0.23946
GZ040	140	79016	1270	0.01607	20246	0.26041
GZ041	141	79016	3807	0.04818	15809	0.2102
GZ042	142	79016	7814	0.09889	13833	0.19428
GZ043	143	79016	1073	0.01358	20144	0.25845
GZ044	144	79016	13189	0.16692	6923	0.10517
GZ045	145	79016	7644	0.09674	9303	0.13035
GZ046	146	79016	5027	0.06362	15302	0.20681
GZ047	147	79016	17187	0.21751	6250	0.10109
GZ048	148	79016	3508	0.0444	15711	0.20807
GZ049	149	79016	1006	0.01273	20269	0.25983
GZ050	15	79016	3223	0.04079	21153	0.27909
GZ051	150	79016	22375	0.28317	4579	0.08084
GZ052	151	79016	5581	0.07063	15000	0.20426
GZ053	152	79016	24913	0.31529	4307	0.07961
GZ054	153	79016	5484	0.0694	15232	0.20715
GZ055	154	79016	1620	0.0205	19064	0.24632
GZ056	155	79016	13700	0.17338	7078	0.10837
GZ057	157	79016	13112	0.16594	9968	0.15125
GZ058	161	79016	27974	0.35403	6215	0.12176
GZ059	168	79016	3258	0.04123	16937	0.22357
GZ060	171	79016	2149	0.0272	17740	0.23079
GZ061	172	79016	11173	0.1414	13081	0.19281
GZ062	173	79016	6997	0.08855	15825	0.21973
GZ063	177	79016	31443	0.39793	6184	0.12999
GZ064	178	79016	1311	0.01659	19907	0.25619
GZ065	179	79016	8298	0.10502	13197	0.18661
GZ066	18	79016	11440	0.14478	10924	0.16166
GZ067	180	79016	8262	0.10456	12270	0.17342
GZ068	181	79016	10482	0.13266	12328	0.17988
GZ069	182	79016	3275	0.04145	17669	0.23328
GZ070	183	79016	6619	0.08377	14118	0.19501
GZ071	184	79016	2053	0.02598	16751	0.21765
GZ072	185	79016	2296	0.02906	17736	0.23118
GZ073	186	79016	28302	0.35818	6626	0.13065
GZ074	187	79016	5229	0.06618	14681	0.19896
GZ075	190	79016	26114	0.33049	6224	0.11765
GZ076	192	79016	23008	0.29118	7589	0.1355
GZ077	193	79016	3965	0.05018	15552	0.20722
GZ078	194	79016	7388	0.0935	13760	0.1921
GZ079	195	79016	14251	0.18036	11829	0.18264
GZ080	199	79016	64584	0.81735	859	0.05952
GZ081	2	79016	1925	0.02436	18339	0.23789
GZ082	20	79016	5503	0.06964	14700	0.19996
GZ083	200	79016	14090	0.17832	10984	0.16918
GZ084	201	79016	18388	0.23271	10077	0.16621
GZ085	202	79016	1729	0.02188	18998	0.24581
GZ086	203	79016	34654	0.43857	5741	0.12941
GZ087	204	79016	9097	0.11513	13035	0.18643
GZ088	205	79016	34742	0.43968	5081	0.11476
GZ089	206	79016	4571	0.05785	17237	0.23154
GZ090	207	79016	940	0.0119	21408	0.27419
GZ091	208	79016	16379	0.20729	10361	0.16541
GZ092	209	79016	38761	0.49055	5133	0.12751
GZ093	21	79016	5188	0.06566	14523	0.19671
GZ094	210	79016	2425	0.03069	22217	0.29007
GZ095	211	79016	1045	0.01323	20762	0.26628
GZ096	212	79016	5758	0.07287	14589	0.19915
GZ097	213	79016	6874	0.087	15029	0.20833
GZ098	214	79016	14032	0.17758	13302	0.2047
GZ099	215	79016	3794	0.04802	22570	0.30005
GZ100	216	79016	2189	0.0277	17896	0.23294
GZ101	217	79016	32641	0.41309	5222	0.1126
GZ102	219	79016	10048	0.12716	7479	0.10844
GZ103	22	79016	12205	0.15446	10645	0.15933
GZ104	221	79016	14931	0.18896	6103	0.09523
GZ105	224	79016	21446	0.27141	4411	0.07662
GZ106	227	79016	6689	0.08465	13639	0.18857
GZ107	23	79016	9252	0.11709	13631	0.19539
GZ108	233	79016	6361	0.0805	15360	0.21141
GZ109	234	79016	4781	0.06051	16271	0.21918
GZ110	235	79016	32760	0.4146	4687	0.10133
GZ111	237	79016	21023	0.26606	7339	0.12655
GZ112	239	79016	34554	0.4373	4430	0.09964
GZ113	24	79016	7854	0.0994	13215	0.1857
GZ114	240	79016	9449	0.11958	12485	0.17947
GZ115	241	79016	23576	0.29837	4589	0.08277
GZ116	244	79016	38959	0.49305	5082	0.12687
GZ117	245	79016	21441	0.27135	7434	0.12912
GZ118	249	79016	26691	0.33779	3787	0.07237
GZ119	25	79016	7484	0.09471	19097	0.26697
GZ120	251	79016	43379	0.54899	2828	0.07936
GZ121	252	79016	10912	0.1381	11329	0.16635
GZ122	255	79016	2933	0.03712	17264	0.22691
GZ123	258	79016	8638	0.10932	13003	0.18476
GZ124	26	79016	8012	0.1014	14098	0.19855
GZ125	260	79016	3430	0.04341	17149	0.22688
GZ126	261	79016	7067	0.08944	12543	0.17433
GZ127	263	79016	14230	0.18009	9300	0.14355
GZ128	265	79016	5266	0.06664	14799	0.20066
GZ129	267	79016	9903	0.12533	14381	0.20808
GZ130	268	79016	3683	0.04661	15708	0.20851
GZ131	269	79016	3630	0.04594	16532	0.2193
GZ132	27	79016	710	0.00899	25242	0.32235
GZ133	270	79016	2143	0.02712	17651	0.22961
GZ134	272	79016	6599	0.08351	13101	0.18091
GZ135	273	79016	45167	0.57162	3217	0.09504
GZ136	274	79016	7527	0.09526	8718	0.12195
GZ137	275	79016	11061	0.13998	6991	0.10288
GZ138	279	79016	21323	0.26986	6428	0.11142
GZ139	28	79016	2285	0.02892	17653	0.23006
GZ140	280	79016	21433	0.27125	9096	0.15796
GZ141	281	79016	11055	0.13991	11368	0.16727
GZ142	282	79016	8041	0.10176	13118	0.18483
GZ143	283	79016	4449	0.05631	14378	0.19282
GZ144	284	79016	6218	0.07869	13964	0.19182
GZ145	285	79016	3031	0.03836	17174	0.22602
GZ146	286	79016	4445	0.05625	16100	0.2159
GZ147	287	79016	7316	0.09259	12063	0.16824
GZ148	288	79016	8469	0.10718	8235	0.11673
GZ149	289	79016	10400	0.13162	12653	0.1844
GZ150	29	79016	3815	0.04828	14259	0.18961
GZ151	290	79016	1553	0.01965	19451	0.2511
GZ152	291	79016	948	0.012	20664	0.26469
GZ153	292	79016	7156	0.09056	12205	0.16984
GZ154	293	79016	2224	0.02815	17821	0.23207
GZ155	294	79016	8736	0.11056	12706	0.18079
GZ156	295	79016	5013	0.06344	15366	0.20764
GZ157	296	79016	5739	0.07263	15284	0.20858
GZ158	297	79016	29051	0.36766	7062	0.14134
GZ159	298	79016	3018	0.03819	17129	0.22539
GZ160	299	79016	1889	0.02391	18434	0.23901
GZ161	3	79016	1418	0.01795	23535	0.30329
GZ162	30	79016	4738	0.05996	13736	0.18493
GZ163	302	79016	21588	0.27321	8894	0.15487
GZ164	303	79016	33156	0.41961	5628	0.12272
GZ165	304	79016	14263	0.18051	9313	0.14382
GZ166	306	79016	1732	0.02192	18959	0.24532
GZ167	307	79016	1845	0.02335	18743	0.24288
GZ168	309	79016	29546	0.37392	5383	0.10881
GZ169	31	79016	2800	0.03544	14802	0.19421
GZ170	311	79016	2302	0.02913	24225	0.31578
GZ171	313	79016	4126	0.05222	16122	0.21528
GZ172	314	79016	4028	0.05098	16198	0.21601
GZ173	316	79016	4257	0.05388	15202	0.20335
GZ174	317	79016	3760	0.04759	16872	0.22419
GZ175	318	79016	13618	0.17234	9705	0.1484
GZ176	319	79016	7293	0.0923	13431	0.18726
GZ177	32	79016	8633	0.10926	11450	0.16268
GZ178	320	79016	4266	0.05399	16482	0.22049
GZ179	321	79016	1745	0.02208	18547	0.24003
GZ180	323	79016	27574	0.34897	6360	0.12363
GZ181	324	79016	18308	0.2317	4621	0.07612
GZ182	326	79016	21117	0.26725	8112	0.14011
GZ183	327	79016	3496	0.04424	16531	0.2189
GZ184	328	79016	1979	0.02505	17511	0.22731
GZ185	329	79016	1778	0.0225	18427	0.23857
GZ186	33	79016	2518	0.03187	16230	0.21216
GZ187	330	79016	1973	0.02497	16485	0.21397
GZ188	331	79016	8125	0.10283	15556	0.21944
GZ189	333	79016	4515	0.05714	18175	0.24396
GZ190	335	79016	6329	0.0801	10904	0.15001
GZ191	336	79016	7545	0.09549	10263	0.1436
GZ192	337	79016	8671	0.10974	7961	0.11317
GZ193	338	79016	8491	0.10746	8129	0.11526
GZ194	339	79016	10574	0.13382	7395	0.10805
GZ195	34	79016	1931	0.02444	16407	0.21284
GZ196	340	79016	53525	0.67739	1016	0.03986
GZ197	341	79016	12709	0.16084	6455	0.09735
GZ198	342	79016	11690	0.14794	7256	0.10777
GZ199	343	79016	22035	0.27887	4458	0.07824
GZ200	344	79016	8491	0.10746	8025	0.11379
GZ201	345	79016	10170	0.12871	7493	0.10884
GZ202	346	79016	7360	0.09315	8881	0.12394
GZ203	347	79016	9358	0.11843	7996	0.11479
GZ204	348	79016	11474	0.14521	6867	0.10167
GZ205	349	79016	9970	0.12618	7201	0.10429
GZ206	35	79016	4867	0.0616	14744	0.19884
GZ207	350	79016	3019	0.03821	15671	0.20621
GZ208	353	79016	2824	0.03574	15830	0.20776
GZ209	354	79016	1701	0.02153	17196	0.22241
GZ210	355	79016	2401	0.03039	16938	0.22108
GZ211	356	79016	1219	0.01543	19562	0.25145
GZ212	357	79016	1110	0.01405	20847	0.26759
GZ213	358	79016	7427	0.09399	7891	0.11023
GZ214	36	79016	2575	0.03259	16343	0.2138
GZ215	361	79016	3622	0.04584	17087	0.22664
GZ216	362	79016	1770	0.0224	19015	0.24616
GZ217	363	79016	7315	0.09258	9334	0.13018
GZ218	364	79016	3117	0.03945	17142	0.22585
GZ219	365	79016	9542	0.12076	13916	0.20031
GZ220	366	79016	7621	0.09645	8865	0.12417
GZ221	367	79016	26952	0.3411	5510	0.10583
GZ222	368	79016	19064	0.24127	5167	0.08619
GZ223	369	79016	18053	0.22847	5583	0.09158
GZ224	37	79016	13382	0.16936	7116	0.10842
GZ225	370	79016	4727	0.05982	16039	0.2159
GZ226	372	79016	5125	0.06486	18477	0.25006
GZ227	374	79016	6959	0.08807	14519	0.20149
GZ228	375	79016	5858	0.07414	14637	0.20007
GZ229	376	79016	3786	0.04791	16095	0.21394
GZ230	377	79016	1658	0.02098	19610	0.2535
GZ231	378	79016	918	0.01162	20513	0.26266
GZ232	379	79016	4350	0.05505	15665	0.2098
GZ233	38	79016	9980	0.1263	9431	0.13661
GZ234	380	79016	1275	0.01614	20227	0.26018
GZ235	381	79016	1211	0.01533	19654	0.25261
GZ236	382	79016	6991	0.08848	13261	0.18412
GZ237	383	79016	2183	0.02763	18184	0.23667
GZ238	384	79016	2505	0.0317	17314	0.22629
GZ239	385	79016	6931	0.08772	13963	0.1937
GZ240	386	79016	3917	0.04957	16762	0.2232
GZ241	387	79016	3169	0.04011	16936	0.22329
GZ242	388	79016	6262	0.07925	15353	0.21103
GZ243	389	79016	2334	0.02954	18415	0.24015
GZ244	39	79016	1765	0.02234	19290	0.24971
GZ245	390	79016	56670	0.7172	732	0.03276
GZ246	391	79016	3035	0.03841	17046	0.22435
GZ247	392	79016	9718	0.12299	7822	0.11287
GZ248	393	79016	2777	0.03514	18092	0.23731
GZ249	394	79016	8842	0.1119	9077	0.12935
GZ250	395	79016	3871	0.04899	16446	0.21886
GZ251	396	79016	8730	0.11048	9147	0.13014
GZ252	397	79016	5353	0.06775	10677	0.14494
GZ253	398	79016	7537	0.09539	14848	0.20773
GZ254	399	79016	7110	0.08998	15072	0.20961
GZ255	40	79016	3286	0.04159	20048	0.26473
GZ256	400	79016	7789	0.09857	17657	0.2479
GZ257	401	79016	3476	0.04399	16603	0.21979
GZ258	402	79016	3268	0.04136	18007	0.23772
GZ259	403	79016	1525	0.0193	19683	0.254
GZ260	404	79016	6403	0.08103	15463	0.21295
GZ261	406	79016	10802	0.13671	14554	0.21336
GZ262	407	79016	3693	0.04674	15977	0.21211
GZ263	409	79016	1877	0.02375	19037	0.24679
GZ264	41	79016	1754	0.0222	19178	0.24822
GZ265	410	79016	7543	0.09546	14494	0.20279
GZ266	411	79016	2041	0.02583	18859	0.245
GZ267	413	79016	6922	0.0876	13941	0.19337
GZ268	414	79016	6473	0.08192	13651	0.18818
GZ269	415	79016	7069	0.08946	14819	0.20597
GZ270	416	79016	1480	0.01873	19918	0.25689
GZ271	418	79016	6363	0.08053	14641	0.20152
GZ272	419	79016	6774	0.08573	21301	0.29486
GZ273	42	79016	7282	0.09216	19279	0.26876
GZ274	420	79016	7276	0.09208	15207	0.21197
GZ275	421	79016	9464	0.11977	8486	0.12201
GZ276	422	79016	6404	0.08105	14033	0.19326
GZ277	423	79016	11286	0.14283	7289	0.10762
GZ278	424	79016	4253	0.05382	18259	0.24423
GZ279	425	79016	1351	0.0171	19295	0.24844
GZ280	426	79016	4203	0.05319	17313	0.23142
GZ281	427	79016	5775	0.07309	15874	0.21674
GZ282	428	79016	6909	0.08744	14187	0.19675
GZ283	43	79016	1496	0.01893	19386	0.25008
GZ284	430	79016	5103	0.06458	16070	0.21742
GZ285	431	79016	5707	0.07223	20188	0.27538
GZ286	432	79016	17169	0.21729	9179	0.14841
GZ287	433	79016	15825	0.20028	9569	0.15143
GZ288	435	79016	60617	0.76715	796	0.04326
GZ289	437	79016	8652	0.1095	8720	0.12393
GZ290	438	79016	5327	0.06742	14883	0.20197
GZ291	439	79016	4473	0.05661	17287	0.23191
GZ292	44	79016	6335	0.08017	17640	0.2427
GZ293	440	79016	5238	0.06629	17025	0.23076
GZ294	441	79016	21307	0.26965	7003	0.12135
GZ295	442	79016	4411	0.05582	15977	0.21415
GZ296	443	79016	5461	0.06911	13494	0.18345
GZ297	444	79016	10995	0.13915	8052	0.11838
GZ298	445	79016	40566	0.51339	5792	0.15064
GZ299	446	79016	6226	0.07879	16128	0.22157
GZ300	447	79016	13380	0.16933	8126	0.1238
GZ301	448	79016	2546	0.03222	18229	0.23838
GZ302	449	79016	4694	0.05941	16080	0.21636
GZ303	45	79016	12063	0.15267	11063	0.16524
GZ304	453	79016	4929	0.06238	15213	0.20534
GZ305	454	79016	4102	0.05191	14510	0.19369
GZ306	455	79016	6904	0.08737	14972	0.20762
GZ307	456	79016	8588	0.10869	12976	0.18424
GZ308	457	79016	55231	0.69899	1552	0.06525
GZ309	458	79016	3666	0.0464	16619	0.22056
GZ310	459	79016	3214	0.04068	18738	0.2472
GZ311	46	79016	1081	0.01368	20976	0.26915
GZ312	460	79016	4277	0.05413	16939	0.22664
GZ313	461	79016	2951	0.03735	17574	0.23104
GZ314	462	79016	37458	0.47406	4709	0.11331
GZ315	463	79016	3818	0.04832	16298	0.21673
GZ316	465	79016	14227	0.18005	10443	0.16118
GZ317	466	79016	971	0.01229	21397	0.27416
GZ318	467	79016	3430	0.04341	16947	0.22421
GZ319	468	79016	1541	0.0195	19064	0.24607
GZ320	469	79016	1696	0.02146	17540	0.22685
GZ321	47	79016	2176	0.02754	19047	0.24788
GZ322	470	79016	2848	0.03604	17873	0.23465
GZ323	48	79016	6192	0.07836	14645	0.2011
GZ324	480	79016	3789	0.04795	20506	0.27259
GZ325	481	79016	7243	0.09166	13552	0.18882
GZ326	482	79016	4669	0.05909	14431	0.1941
GZ327	483	79016	9648	0.1221	8662	0.12487
GZ328	484	79016	15757	0.19942	11333	0.17915
GZ329	485	79016	1523	0.01927	19282	0.24882
GZ330	486	79016	6221	0.07873	9252	0.1271
GZ331	487	79016	2716	0.03437	17234	0.22587
GZ332	488	79016	1508	0.01908	18450	0.23804
GZ333	489	79016	8527	0.10791	13417	0.19034
GZ334	490	79016	5290	0.06695	15167	0.20572
GZ335	491	79016	1983	0.0251	17947	0.23298
GZ336	492	79016	3319	0.042	15074	0.19914
GZ337	493	79016	4842	0.06128	15102	0.2036
GZ338	494	79016	1517	0.0192	19295	0.24897
GZ339	495	79016	3070	0.03885	17608	0.23185
GZ340	496	79016	6473	0.08192	15255	0.21029
GZ341	497	79016	2258	0.02858	19012	0.24769
GZ342	498	79016	4120	0.05214	16184	0.21609
GZ343	499	79016	4483	0.05674	15347	0.20591
GZ344	5	79016	6272	0.07938	12838	0.17648
GZ345	500	79016	2266	0.02868	17309	0.22552
GZ346	502	79016	5586	0.07069	15285	0.20816
GZ347	503	79016	18538	0.23461	8120	0.13426
GZ348	504	79016	7764	0.09826	13863	0.19456
GZ349	505	79016	3746	0.04741	15747	0.20921
GZ350	506	79016	48728	0.61669	2553	0.08429
GZ351	507	79016	23469	0.29702	7190	0.12944
GZ352	508	79016	7314	0.09256	13025	0.18165
GZ353	509	79016	2580	0.03265	17876	0.23387
GZ354	51	79016	13765	0.17421	10463	0.16035
GZ355	510	79016	14176	0.17941	11742	0.18109
GZ356	511	79016	12998	0.1645	11007	0.16673
GZ357	512	79016	1683	0.0213	18542	0.23977
GZ358	513	79016	56029	0.70908	1192	0.05186
GZ359	514	79016	15769	0.19957	9632	0.15229
GZ360	515	79016	1538	0.01946	19328	0.24946
GZ361	516	79016	5441	0.06886	16672	0.2266
GZ362	517	79016	5460	0.0691	14622	0.19879
GZ363	518	79016	27381	0.34652	6526	0.12639
GZ364	519	79016	9606	0.12157	13381	0.19278
GZ365	520	79016	1720	0.02177	19153	0.24779
GZ366	521	79016	2770	0.03506	17477	0.22922
GZ367	523	79016	14350	0.18161	10878	0.16822
GZ368	527	79016	2283	0.02889	18919	0.24656
GZ369	540	79016	9774	0.1237	10815	0.15619
GZ370	541	79016	9708	0.12286	10860	0.15669
GZ371	542	79016	21754	0.27531	7206	0.12584
GZ372	543	79016	6861	0.08683	14290	0.19805
GZ373	544	79016	15606	0.1975	9184	0.14484
GZ374	545	79016	21806	0.27597	7569	0.1323
GZ375	60	79016	14623	0.18506	9715	0.15087
GZ376	61	79016	9130	0.11555	12121	0.17344
GZ377	62	79016	1018	0.01288	20848	0.26729
GZ378	63	79016	4427	0.05603	16524	0.22153
GZ379	64	79016	4558	0.05768	16590	0.22281
GZ380	65	79016	2344	0.02966	19164	0.24995
GZ381	67	79016	5580	0.07062	13774	0.18756
GZ382	68	79016	7711	0.09759	15625	0.21913
GZ383	69	79016	2199	0.02783	17183	0.22369
GZ384	70	79016	4448	0.05629	16276	0.21827
GZ385	71	79016	3614	0.04574	17335	0.2299
GZ386	72	79016	7029	0.08896	14918	0.20723
GZ387	73	79016	29250	0.37018	6361	0.12782
GZ388	74	79016	2385	0.03018	17745	0.23156
GZ389	75	79016	2439	0.03087	18218	0.2379
GZ390	76	79016	12574	0.15913	11611	0.17475
GZ391	77	79016	4874	0.06168	15465	0.20859
GZ392	78	79016	2450	0.03101	17629	0.23025
GZ393	79	79016	2066	0.02615	17833	0.23175
GZ394	8	79016	7051	0.08924	12990	0.1805
GZ395	80	79016	3602	0.04559	15617	0.20708
GZ396	81	79016	4699	0.05947	14937	0.20099
GZ397	82	79016	3612	0.04571	16375	0.21716
GZ398	83	79016	6322	0.08001	13328	0.18334
GZ399	84	79016	3521	0.04456	16404	0.21729
GZ400	85	79016	4501	0.05696	21690	0.29108
GZ401	86	79016	4027	0.05096	15872	0.21166
GZ402	87	79016	3309	0.04188	16992	0.22444
GZ403	88	79016	1859	0.02353	18502	0.2398
GZ404	89	79016	6071	0.07683	17865	0.24491
GZ405	90	79016	8987	0.11374	17016	0.24299
GZ406	91	79016	5090	0.06442	16164	0.21865
GZ407	92	79016	3055	0.03866	17266	0.2273
GZ408	93	79016	478	0.00605	27643	0.35197
GZ409	94	79016	16707	0.21144	6022	0.09665
GZ410	96	79016	11160	0.14124	7201	0.10612
GZ411	97	79016	3771	0.04772	14575	0.1937
GZ412	98	79016	14511	0.18365	6280	0.09736
GZ413	N10	79016	4685	0.05929	15472	0.20815
GZ414	N8	79016	5958	0.0754	18859	0.25814
GZ415	N9	79016	13063	0.16532	11203	0.16986
						79.7293
						0.192119

## Sheet: Table S4
Table S4. SNPs density of scaffold based on GBS
scaffold	length(bp)	SNP	density(kb)
Sc0000000	3505831	109	32.16
Sc0000001	3488299	110	31.71
Sc0000002	2866215	84	34.12
Sc0000003	2774837	81	34.26
Sc0000004	2768176	50	55.36
Sc0000005	2756750	92	29.96
Sc0000006	2627294	105	25.02
Sc0000007	2472379	58	42.63
Sc0000008	2452568	65	37.73
Sc0000009	2394593	95	25.21
Sc0000010	2242734	64	35.04
Sc0000011	2232160	91	24.53
Sc0000012	2183827	72	30.33
Sc0000013	2160176	32	67.51
Sc0000014	2145899	96	22.35
Sc0000015	2139691	61	35.08
Sc0000016	2130739	50	42.61
Sc0000017	2116971	51	41.51
Sc0000018	2085111	42	49.65
Sc0000019	2077841	56	37.1
Sc0000020	2072804	69	30.04
Sc0000021	1997314	39	51.21
Sc0000022	1978029	48	41.21
Sc0000023	1969321	31	63.53
Sc0000024	1953090	80	24.41
Sc0000025	1918320	71	27.02
Sc0000026	1912720	65	29.43
Sc0000027	1895184	88	21.54
Sc0000028	1862716	50	37.25
Sc0000030	1857641	44	42.22
Sc0000031	1855733	54	34.37
Sc0000029	1851997	45	41.16
Sc0000032	1848282	35	52.81
Sc0000033	1846628	58	31.84
Sc0000034	1816043	62	29.29
Sc0000035	1812323	42	43.15
Sc0000036	1787840	56	31.93
Sc0000037	1785730	47	37.99
Sc0000038	1779563	55	32.36
Sc0000039	1760926	45	39.13
Sc0000040	1739938	62	28.06
Sc0000041	1739217	81	21.47
Sc0000042	1733600	69	25.12
Sc0000043	1721105	62	27.76
Sc0000044	1709149	47	36.36
Sc0000045	1706184	34	50.18
Sc0000046	1704950	22	77.5
Sc0000047	1704396	69	24.7
Sc0000048	1704275	30	56.81
Sc0000049	1687926	50	33.76
Sc0000050	1685924	55	30.65
Sc0000051	1682043	81	20.77
Sc0000052	1680087	62	27.1
Sc0000053	1675929	36	46.55
Sc0000054	1665881	35	47.6
Sc0000055	1653717	47	35.19
Sc0000056	1646439	36	45.73
Sc0000057	1638040	76	21.55
Sc0000058	1636700	59	27.74
Sc0000059	1626549	19	85.61
Sc0000060	1618733	38	42.6
Sc0000061	1617378	39	41.47
Sc0000062	1614946	47	34.36
Sc0000063	1614615	55	29.36
Sc0000064	1614465	43	37.55
Sc0000065	1613803	28	57.64
Sc0000066	1601199	60	26.69
Sc0000067	1600708	51	31.39
Sc0000068	1594770	38	41.97
Sc0000069	1592882	69	23.09
Sc0000070	1584764	90	17.61
Sc0000071	1557248	26	59.89
Sc0000072	1555222	66	23.56
Sc0000073	1553600	66	23.54
Sc0000074	1552684	52	29.86
Sc0000075	1552168	43	36.1
Sc0000076	1549208	30	51.64
Sc0000077	1547158	39	39.67
Sc0000078	1544293	46	33.57
Sc0000079	1542760	39	39.56
Sc0000080	1542334	31	49.75
Sc0000081	1534801	22	69.76
Sc0000082	1532292	73	20.99
Sc0000083	1531730	38	40.31
Sc0000084	1526785	64	23.86
Sc0000085	1523955	38	40.1
Sc0000086	1523670	32	47.61
Sc0000087	1520671	56	27.15
Sc0000088	1519945	34	44.7
Sc0000089	1513971	33	45.88
Sc0000090	1512872	39	38.79
Sc0000091	1506918	30	50.23
Sc0000092	1504908	25	60.2
Sc0000093	1498379	38	39.43
Sc0000094	1496269	20	74.81
Sc0000095	1492033	35	42.63
Sc0000096	1481612	66	22.45
Sc0000097	1479394	64	23.12
Sc0000098	1474693	66	22.34
Sc0000099	1473456	24	61.39
Sc0000100	1470502	29	50.71
Sc0000101	1469028	38	38.66
Sc0000102	1466363	55	26.66
Sc0000103	1450114	54	26.85
Sc0000104	1449161	31	46.75
Sc0000105	1447525	34	42.57
Sc0000106	1447081	50	28.94
Sc0000107	1445653	46	31.43
Sc0000108	1445295	45	32.12
xpSc0053207	1443986	35	41.26
Sc0000109	1443647	47	30.72
Sc0000110	1442643	45	32.06
Sc0000111	1426626	30	47.55
Sc0000112	1420129	48	29.59
Sc0000113	1411054	50	28.22
Sc0000114	1410183	51	27.65
Sc0000115	1407288	51	27.59
Sc0000116	1397281	42	33.27
Sc0000117	1387080	18	77.06
Sc0000118	1386285	24	57.76
Sc0000119	1385394	55	25.19
Sc0000120	1376511	31	44.4
Sc0000121	1372375	38	36.12
Sc0000122	1370488	29	47.26
Sc0000123	1362796	19	71.73
Sc0000124	1361246	48	28.36
Sc0000125	1360871	45	30.24
Sc0000126	1359908	24	56.66
Sc0000127	1357158	45	30.16
Sc0000128	1354932	52	26.06
Sc0000129	1352396	40	33.81
Sc0000130	1347092	47	28.66
Sc0000131	1343576	23	58.42
Sc0000132	1343246	53	25.34
Sc0000133	1343197	36	37.31
Sc0000134	1338960	34	39.38
Sc0000135	1338410	37	36.17
Sc0000136	1337787	22	60.81
Sc0000137	1335181	43	31.05
Sc0000138	1330812	10	133.08
Sc0000139	1326898	30	44.23
Sc0000140	1325700	39	33.99
Sc0000141	1318007	28	47.07
Sc0000142	1317161	33	39.91
Sc0000143	1313640	48	27.37
Sc0000144	1311401	15	87.43
Sc0000145	1309739	11	119.07
Sc0000146	1304688	42	31.06
Sc0000147	1300659	31	41.96
Sc0000148	1300154	53	24.53
Sc0000149	1297221	63	20.59
Sc0000150	1296093	41	31.61
Sc0000151	1291120	44	29.34
Sc0000152	1279633	32	39.99
Sc0000153	1276401	19	67.18
Sc0000154	1276329	51	25.03
Sc0000155	1274906	26	49.03
Sc0000156	1272435	48	26.51
Sc0000157	1270552	16	79.41
Sc0000158	1269220	28	45.33
Sc0000159	1263134	42	30.07
Sc0000160	1259418	46	27.38
Sc0000161	1259327	33	38.16
Sc0000162	1255925	37	33.94
Sc0000163	1253236	47	26.66
Sc0000164	1253181	58	21.61
Sc0000165	1252210	47	26.64
Sc0000166	1251749	32	39.12
Sc0000167	1246217	38	32.8
Sc0000168	1245941	17	73.29
Sc0000169	1242816	24	51.78
Sc0000170	1241967	36	34.5
Sc0000171	1237678	33	37.51
Sc0000172	1232308	17	72.49
Sc0000173	1226955	29	42.31
Sc0000174	1225747	52	23.57
Sc0000175	1222492	33	37.05
Sc0000176	1222232	37	33.03
Sc0000177	1221511	38	32.15
Sc0000178	1220200	24	50.84
Sc0000179	1219724	31	39.35
Sc0000180	1219240	32	38.1
Sc0000181	1217471	32	38.05
Sc0000182	1215671	33	36.84
Sc0000183	1213806	36	33.72
Sc0000184	1209259	24	50.39
Sc0000185	1209174	25	48.37
Sc0000186	1208344	30	40.28
Sc0000187	1208289	15	80.55
Sc0000188	1205397	30	40.18
Sc0000189	1205296	35	34.44
Sc0000190	1200265	24	50.01
Sc0000191	1199554	48	24.99
Sc0000192	1199289	18	66.63
Sc0000193	1195690	27	44.28
Sc0000194	1194170	49	24.37
Sc0000195	1193207	45	26.52
Sc0000196	1192862	37	32.24
Sc0000197	1192629	26	45.87
Sc0000198	1192539	34	35.07
Sc0000199	1192360	26	45.86
Sc0000200	1189275	24	49.55
Sc0000201	1187520	27	43.98
Sc0000202	1186545	37	32.07
Sc0000203	1182632	28	42.24
Sc0000204	1177898	52	22.65
Sc0000205	1177065	34	34.62
Sc0000206	1176896	28	42.03
Sc0000207	1176680	33	35.66
Sc0000208	1175087	40	29.38
Sc0000209	1171721	43	27.25
Sc0000210	1169873	30	39
Sc0000211	1165446	27	43.16
Sc0000212	1164777	25	46.59
Sc0000213	1164490	34	34.25
Sc0000214	1163885	21	55.42
Sc0000215	1163066	29	40.11
Sc0000216	1161854	90	12.91
Sc0000217	1161358	26	44.67
Sc0000218	1159853	36	32.22
Sc0000219	1157639	30	38.59
Sc0000220	1152977	33	34.94
Sc0000221	1151308	29	39.7
Sc0000222	1150964	28	41.11
Sc0000223	1150732	29	39.68
Sc0000224	1149505	26	44.21
Sc0000225	1148840	24	47.87
Sc0000226	1147288	14	81.95
Sc0000227	1147085	49	23.41
xfSc0000000	1145669	29	39.51
Sc0000228	1145568	27	42.43
Sc0000229	1144892	38	30.13
Sc0000230	1144729	25	45.79
Sc0000231	1143357	19	60.18
Sc0000232	1142735	17	67.22
Sc0000233	1140550	44	25.92
Sc0000234	1135475	17	66.79
Sc0000235	1134665	17	66.75
Sc0000236	1132463	25	45.3
Sc0000237	1128927	29	38.93
Sc0000238	1126774	32	35.21
Sc0000239	1124846	4	281.21
xfSc0000001	1124631	25	44.99
Sc0000240	1124208	33	34.07
Sc0000241	1120637	34	32.96
Sc0000242	1119384	30	37.31
Sc0000243	1119060	9	124.34
Sc0000244	1118631	25	44.75
Sc0000245	1117803	19	58.83
Sc0000246	1116952	56	19.95
Sc0000247	1116688	25	44.67
Sc0000248	1116162	13	85.86
Sc0000249	1115561	38	29.36
Sc0000250	1115452	27	41.31
Sc0000251	1115101	31	35.97
Sc0000252	1114276	8	139.28
Sc0000253	1112671	23	48.38
Sc0000254	1112088	24	46.34
Sc0000255	1111297	48	23.15
Sc0000256	1110561	27	41.13
Sc0000257	1108710	29	38.23
Sc0000258	1108464	20	55.42
Sc0000259	1107727	18	61.54
Sc0000260	1107217	24	46.13
Sc0000261	1105874	25	44.23
Sc0000262	1102649	13	84.82
Sc0000263	1102172	11	100.2
Sc0000264	1100781	53	20.77
Sc0000265	1099939	28	39.28
Sc0000266	1099540	16	68.72
Sc0000267	1097783	55	19.96
Sc0000268	1094299	34	32.19
Sc0000269	1092680	33	33.11
Sc0000270	1092383	36	30.34
Sc0000271	1092229	41	26.64
Sc0000272	1089994	35	31.14
Sc0000273	1089880	20	54.49
Sc0000274	1086863	49	22.18
xpSc0053208	1083393	19	57.02
Sc0000275	1081917	36	30.05
Sc0000276	1081692	38	28.47
Sc0000277	1079875	37	29.19
Sc0000278	1078269	15	71.88
Sc0000279	1077926	44	24.5
Sc0000280	1077225	28	38.47
Sc0000281	1074257	29	37.04
Sc0000282	1070861	32	33.46
Sc0000283	1069325	35	30.55
Sc0000284	1068775	9	118.75
Sc0000285	1067500	29	36.81
Sc0000286	1066911	35	30.48
Sc0000287	1066009	6	177.67
Sc0000288	1064092	27	39.41
Sc0000289	1062839	27	39.36
Sc0000290	1062205	31	34.26
Sc0000291	1061058	40	26.53
Sc0000292	1060414	40	26.51
Sc0000293	1059416	24	44.14
Sc0000294	1059203	54	19.61
Sc0000295	1059195	60	17.65
Sc0000296	1058154	43	24.61
Sc0000297	1057887	37	28.59
Sc0000298	1056439	22	48.02
Sc0000299	1054397	23	45.84
Sc0000300	1054045	13	81.08
Sc0000301	1053701	13	81.05
Sc0000302	1053634	35	30.1
Sc0000303	1053227	42	25.08
Sc0000304	1052295	39	26.98
Sc0000305	1051542	4	262.89
Sc0000306	1050427	36	29.18
Sc0000307	1049867	24	43.74
Sc0000308	1049213	25	41.97
Sc0000309	1047471	14	74.82
Sc0000310	1046329	34	30.77
Sc0000311	1045688	25	41.83
Sc0000312	1045537	39	26.81
Sc0000313	1045468	26	40.21
Sc0000314	1044802	28	37.31
Sc0000315	1041372	10	104.14
Sc0000316	1039359	34	30.57
Sc0000317	1034638	12	86.22
Sc0000318	1031633	43	23.99
Sc0000319	1031206	26	39.66
Sc0000320	1031035	23	44.83
Sc0000321	1030777	22	46.85
Sc0000322	1029276	38	27.09
Sc0000323	1029061	43	23.93
Sc0000324	1024926	34	30.14
Sc0000325	1024249	9	113.81
Sc0000326	1023403	27	37.9
Sc0000327	1021944	14	73
Sc0000328	1020721	27	37.8
Sc0000329	1018901	23	44.3
Sc0000330	1017761	51	19.96
Sc0000331	1016783	31	32.8
Sc0000332	1016688	12	84.72
Sc0000333	1016142	9	112.9
Sc0000334	1015415	18	56.41
Sc0000335	1014316	32	31.7
Sc0000336	1014138	29	34.97
Sc0000337	1013200	30	33.77
Sc0000338	1012773	17	59.57
Sc0000339	1012412	8	126.55
Sc0000340	1012067	25	40.48
Sc0000341	1011116	34	29.74
Sc0000342	1010533	23	43.94
Sc0000343	1010133	35	28.86
Sc0000344	1009344	20	50.47
Sc0000345	1007388	37	27.23
Sc0000346	1006252	18	55.9
Sc0000347	1004226	17	59.07
Sc0000348	1002796	12	83.57
Sc0000349	1000444	23	43.5
other	2540239288	65647	38.7
Total	3021230785	79016	38.24

## Sheet: Table S5
	Table S5. The p-value of Genetic diversity parameters in Table 2 based on Independent-Samples T-test
	PPL	Ia	Ib	Ic	II	III	Cultivation Type
	Ia
	Ib	0.089
	Ic	0	0.03
	II	0.003	0.432	0.108
	III	0.002	0.158	0.48	0.445
	IV	0.473	0.726	0.044	0.344	0.157
	Wild Type						0
	GD	Ia	Ib	Ic	II	III	Cultivation Type
	Ia
	Ib	0.003
	Ic	0	0.022
	II	0.001	0.801	0.009
	III	0	0	0.048	0
	IV	0	0	0	0	0.912
	Wild Type						0
	Ho	Ia	Ib	Ic	II	III	Cultivation Type
	Ia
	Ib	0
	Ic	0	0.456
	II	0.003	0.719	0.257
	III	0	0	0	0
	IV	0	0.035	0	0	0.034
	Wild Type						0
	PIC	Ia	Ib	Ic	II	III	Cultivation Type
	Ia
	Ib	0.001
	Ic	0	0.022
	II	0.005	0.588	0.004
	III	0	0	0.041	0
	IV	0	0	0	0
	Wild Type						0

## Sheet: Table S6
	Table S6. Genetic diversity parameters of three Species of tea plants in Guizhou Plateau
	Group	GD	Ho	PIC
	Camellia tachangensis	0.196b	0.143b	0.167b
	Camellia remotiserrata	0.253a	0.220a	0.210a
	Camellia sinensis	0.255a	0.200a	0.211a
	Note: S, Sample size; GD, Genetic diversity; Ho, observed heterozygosity;PIC, polymorphism information content;p-value, the statistical significance of the Fis is compared to zero. The different letters indicate a significant difference in a column at p = 0.05 levels by T-test.

## Sheet: Table S7
	Table S7 Fst and pairwise genetic distance among three Species of tea plant in Guizhou Plateau
	Species	Camellia tachangensis	camellia remotiserrata	Camellia sinensis
	Camellia tachangensis	_	0.389	0.533
	camellia remotiserrata	0.075b	_	0.215
	Camellia sinensis	0.146a	0.062c	_
	Note: The bottom left is the value of Fst;.The upper right is the value of pairwise genetic distance; The different letters indicate a significant difference in p = 0.05 levels by the T-test.
