# Supplementary material for: Genetic diversity, linkage disequilibrium, and population structure analysis of the tea plant (Camellia sinensis) from an origin center, Guizhou plateau, using genome-wide SNPs developed by genotyping-by-sequencing
Source: BMC Plant Biol. 2019 Jul 23;19:328. doi: 10.1186/s12870-019-1917-5 (PMC6652003; doi:10.1186/s12870-019-1917-5)
Supplement: Supplementary file 2 — Information of 415 tea accessions used in this study, including the accession/clone/collection, the accession name, the zone, the cultivation status, growth habits, the species, the STRUCTURE URE-based grouping (Qi ≥0.8) at K = 2, the notes, the source, and the inferred populations (XLSX 45 kb) [file 12870_2019_1917_MOESM2_ESM.xlsx]

## Sheet: Table S1
Table S1 Information of 415 tea accessions used in this study.
Serial No.	DNA ID	Accession/clone/collection	zone	cultivation status	growth habits	Species	STRUCTURE based grouping ( Qi ≥0.8) at K=2 with 415 accessions	Notes	source	inferred populations
GZ001	1	J3-1	II	Ancient landraces	cultivation type	Camellia sinensis?	pure1	Ancient cultivar shrub , more than two hundred years	Huaxi.Guizhou Province	GP03-1
GZ002	100	J3-2	III	Wild tree	wild type	Camellia tachangensis	pure1	Natural offsprings of ancient wild tree	Puan County.Guizhou Province	GP03-1
GZ003	101	J3-3	III	Wild tree	wild type	Camellia tachangensis	pure2	Ancient wild tree. more than one hundred years	Puan County.Guizhou Province	GP01
GZ004	102	J3-4	III	Wild tree	wild type	Camellia tachangensis	Mosaic	Natural offsprings of ancient wild tree	Puan County.Guizhou Province	GP02
GZ005	103	J7	III	Wild tree	wild type	Camellia tachangensis	Mosaic	Natural offsprings of ancient wild tree	Puan County.Guizhou Province	GP02
GZ006	107	J4-5	Ia	Wild tree	wild type	camellia remotiserrata?	Mosaic	Ancient wild tree. more than one hundred years	Wuchuan County.Guizhou Province	GP02
GZ007	108	J4-6	Ia	Wild tree	wild type	camellia remotiserrata ?	Mosaic	Natural offsprings of ancient wild tree	Wuchuan County.Guizhou Province	GP02
GZ008	109	J5-2	Ia	Wild tree	wild type	camellia remotiserrata ?	Mosaic	Natural offsprings of ancient wild tree	Wuchuan County.Guizhou Province	GP02
GZ009	110	J4genqu	Ia	Wild tree	wild type	camellia remotiserrata ?	Mosaic	Natural offsprings of ancient wild tree	Wuchuan County.Guizhou Province	GP02
GZ010	111	J9genqu	Ia	Wild tree	wild type	camellia remotiserrata ?	Mosaic	Ancient wild tree. more than one hundred years	Wuchuan County.Guizhou Province	GP02
GZ011	112	J9	Ia	Wild tree	wild type	camellia remotiserrata ?	Mosaic	Ancient wild tree. more than one hundred years	Wuchuan County.Guizhou Province	GP02
GZ012	113	QINGSHA-1	Ia	Wild tree	wild type	camellia remotiserrata ?	Mosaic	Ancient wild tree. more than one hundred years	Wuchuan County.Guizhou Province	GP02
GZ013	114	QINGSHA-2	Ia	Wild tree	wild type	camellia remotiserrata ?	Mosaic	Ancient wild tree. more than one hundred years	Wuchuan County.Guizhou Province	GP02
GZ014	115	QINGSHA-6	Ia	Wild tree	wild type	camellia remotiserrata ?	Mosaic	Ancient wild tree. more than one hundred years	Wuchuan County.Guizhou Province	GP02
GZ015	116	QINGSHA-7	Ia	Wild tree	wild type	camellia remotiserrata ?	Mosaic	Ancient wild tree. more than one hundred years	Wuchuan County.Guizhou Province	GP02
GZ016	117	QINGSHA-9	Ia	Wild tree	wild type	camellia remotiserrata ?	Mosaic	Natural offsprings of ancient wild tree	Wuchuan County.Guizhou Province	GP02
GZ017	118	QINGSHA-11	Ia	Wild tree	wild type	camellia remotiserrata ?	Mosaic	Ancient wild tree. more than one hundred years	Wuchuan County.Guizhou Province	GP02
GZ018	119	QINGSHA-12	Ia	Wild tree	wild type	camellia remotiserrata ?	Mosaic	Ancient wild tree. more than one hundred years	Wuchuan County.Guizhou Province	GP02
GZ019	12	DY-Yuancha1	II	Ancient landraces	cultivation type	Camellia sinensis	pure1	Ancient cultivar shrub , more than two hundred years	Huaxi.Guizhou Province	GP03-1
GZ020	120	DY-Yuancha2	Ia	Wild tree	wild type	camellia remotiserrata ?	Mosaic	Ancient wild tree. more than one hundred years	Wuchuan County.Guizhou Province	GP02
GZ021	121	DY-Yuancha3	Ia	Wild tree	wild type	camellia remotiserrata ?	Mosaic	Ancient wild tree. more than one hundred years	Wuchuan County.Guizhou Province	GP02
GZ022	122	DY-Yuancha4	Ia	Wild tree	wild type	camellia remotiserrata ?	Mosaic	Ancient wild tree. more than one hundred years	Wuchuan County.Guizhou Province	GP02
GZ023	123	DY-Yuancha5	Ia	Wild tree	wild type	camellia remotiserrata ?	Mosaic	Ancient wild tree. more than one hundred years	Wuchuan County.Guizhou Province	GP02
GZ024	124	DY-Yuancha6	Ia	Wild tree	wild type	camellia remotiserrata ?	Mosaic	Ancient wild tree. more than one hundred years	Wuchuan County.Guizhou Province	GP02
GZ025	126	DY-Yuancha7	II	Ancient landraces	cultivation type	Camellia sinensis	pure1	Ancient cultivar shrub, more than one hundred years	Huaxi District.Guizhou Province	GP03-1
GZ026	127	DY-Yuancha8	Ic	Wild tree	wild type	Camellia tachangensis	Mosaic	Ancient wild tree. more than one hundred years	Xingyi City.Guizhou Province	GP02
GZ027	128	XINANLANMU-4	II	Modern landraces	cultivation type	Camellia sinensis	pure1	landraces	Huaxi District.Guizhou Province	GP03-2
GZ028	129	XINANLANMU	II	Ancient landraces	cultivation type	Camellia sinensis	pure1	Ancient cultivar shrub, more than two hundred years	Huaxi District.Guizhou Province	GP03-1
GZ029	13	ZHENGAN2-1	II	Ancient landraces	cultivation type	Camellia sinensis	pure1	Ancient cultivar shrub , more than two hundred years	Huaxi.Guizhou Province	GP03-1
GZ030	130	ZHENGAN2-2	II	Ancient landraces	cultivation type	Camellia sinensis	pure1	Ancient cultivar shrub, more than two hundred years	Huaxi District.Guizhou Province	GP03-1
GZ031	131	ZHENGAN2-3	II	Ancient landraces	cultivation type	Camellia sinensis	pure1	Ancient cultivar shrub, more than two hundred years	Huaxi District.Guizhou Province	GP03-1
GZ032	132	ZHENGAN2-4	II	Ancient landraces	cultivation type	Camellia sinensis	pure1	Ancient cultivar shrub, more than two hundred years	Huaxi District.Guizhou Province	GP03-1
GZ033	133	ZHENGAN2-5	II	Ancient landraces	cultivation type	Camellia sinensis	pure1	Ancient cultivar shrub, more than two hundred years	Huaxi District.Guizhou Province	GP03-1
GZ034	134	ZHENGAN2-6	II	Modern landraces	cultivation type	Camellia sinensis	pure1	landraces	Huaxi District.Guizhou Province	GP03-2
GZ035	135	ZHENGAN2-7	II	Ancient landraces	cultivation type	Camellia sinensis	pure1	Ancient cultivar shrub, more than two hundred years	Huaxi District.Guizhou Province	GP03-1
GZ036	136	ZHENGAN1-1	Ib	Ancient landraces	cultivation type	Camellia sinensis	pure1	Ancient cultivar shrub, more than two hundred years	Duyun City.Guizhou Province	GP03-1
GZ037	137	ZHENGAN1-2	Ib	Ancient landraces	cultivation type	Camellia sinensis	pure1	Ancient cultivar shrub, more than two hundred years	Duyun City.Guizhou Province	GP03-1
GZ038	138	ZHENGAN1-3	Ib	Ancient landraces	cultivation type	Camellia sinensis	pure1	Ancient cultivar shrub, more than two hundred years	Duyun City.Guizhou Province	GP03-1
GZ039	139	ZHENGAN2-7	Ib	Ancient landraces	cultivation type	Camellia sinensis	pure1	Ancient cultivar shrub, more than two hundred years	Duyun City.Guizhou Province	GP03-1
GZ040	140	ZHENGAN2-8	Ib	Modern landraces	cultivation type	Camellia sinensis	pure1	landraces	Sandu County.Guizhou Province	GP03-1
GZ041	141	ZHENGAN2-9	Ib	Ancient landraces	cultivation type	Camellia sinensis	pure1	Ancient cultivar shrub, more than two hundred years	Duyun City.Guizhou Province	GP03-1
GZ042	142	ZHENGAN2-35	Ib	Modern landraces	cultivation type	Camellia sinensis	pure1	landraces	Sandu County.Guizhou Province	GP03-1
GZ043	143	ZHENGAN2-41	Ib	Modern landraces	cultivation type	Camellia sinensis	pure1	landraces	Sandu County.Guizhou Province	GP03-1
GZ044	144	ZHENGAN2-42	II	Wild tree	wild type	Camellia tachangensis	pure2	Ancient wild tree. more than one hundred years	Guiding County.Guizhou Province	GP01
GZ045	145	ZHENGAN2-45	II	Wild tree	wild type	Camellia tachangensis	pure2	Natural offsprings of Ancient wild tree	Guiding County.Guizhou Province	GP01
GZ046	146	XINGREN-3	II	Wild tree	wild type	Camellia tachangensis	Mosaic	Natural offsprings of Ancient wild tree	Guiding County.Guizhou Province	GP02
GZ047	147	XINGREN-4	II	Wild tree	wild type	Camellia tachangensis	pure2	Natural offsprings of Ancient wild tree	Guiding County.Guizhou Province	GP01
GZ048	148	XINGREN-5	II	Wild tree	wild type	Camellia tachangensis ?	Mosaic	Natural offsprings of Ancient wild tree	Guiding County.Guizhou Province	GP02
GZ049	149	SD-Yuancha1	II	Wild tree	wild type	Camellia tachangensis	Mosaic	Ancient wild tree. more than one hundred years	Guiding County.Guizhou Province	GP02
GZ050	15	SD-Yuancha2	II	Ancient landraces	cultivation type	Camellia sinensis	pure1	Ancient cultivar shrub , more than two hundred years	Huaxi.Guizhou Province	GP03-1
GZ051	150	SD-Yuancha3	II	Wild tree	wild type	Camellia tachangensis	pure2	Ancient wild tree. more than one hundred years	Guiding County.Guizhou Province	GP01
GZ052	151	SD-Yuancha4	II	Wild tree	wild type	Camellia tachangensis	Mosaic	Natural offsprings of Ancient wild tree	Guiding County.Guizhou Province	GP02
GZ053	152	SD-Yuancha5	II	Wild tree	wild type	Camellia tachangensis	pure2	Natural offsprings of Ancient wild tree	Guiding County.Guizhou Province	GP01
GZ054	153	SD-Yuancha6	II	Wild tree	wild type	Camellia tachangensis	Mosaic	Natural offsprings of Ancient wild tree	Guiding County.Guizhou Province	GP02
GZ055	154	SD-Yuancha7	II	Wild tree	wild type	Camellia tachangensis	Mosaic	Natural offsprings of Ancient wild tree	Guiding County.Guizhou Province	GP02
GZ056	155	QINGTANG-2(N139-2)	II	Wild tree	wild type	Camellia tachangensis	pure2	Ancient wild tree. more than one hundred years	Guiding County.Guizhou Province	GP01
GZ057	157	QINGTANGSHISHENG2-9	II	Wild tree	wild type	Camellia tachangensis	Mosaic	Natural offsprings of Ancient wild tree	Guiding County.Guizhou Province	GP02
GZ058	161	QINGTANG-4	II	Wild tree	wild type	Camellia tachangensis	Mosaic	Natural offsprings of Ancient wild tree	Guiding County.Guizhou Province	GP02
GZ059	168	QINGTANG-5	Ia	Modern landraces	cultivation type	Camellia sinensis	pure1	landraces	Yinjiang County.Guizhou Province	GP03-1
GZ060	171	QINGTANG-7	Ia	Modern landraces	cultivation type	Camellia sinensis	pure1	landraces	Yinjiang County.Guizhou Province	GP03-1
GZ061	172	SD-Yuancha8	Ia	Modern landraces	cultivation type	Camellia sinensis	pure1	landraces	Yinjiang County.Guizhou Province	GP03-1
GZ062	173	WC-Jiacha-1	Ia	Modern landraces	cultivation type	Camellia sinensis	pure1	landraces	Yinjiang County.Guizhou Province	GP03-2
GZ063	177	WC-Jiacha-3	Ia	Ancient landraces	cultivation type	Camellia sinensis	pure1	Ancient cultivar shrub, more than two hundred years	Dejiang County.Guizhou Province	GP03-1
GZ064	178	DAOZHEN2-1	Ia	Modern landraces	cultivation type	Camellia sinensis	pure1	landraces	Yinjiang County.Guizhou Province	GP03-2
GZ065	179	DAOZHEN2-3	Ia	Modern landraces	cultivation type	Camellia sinensis	pure1	landraces	Yinjiang County.Guizhou Province	GP03-2
GZ066	18	DAOZHEN2-4	II	Ancient landraces	cultivation type	Camellia sinensis	pure1	Ancient cultivar shrub , more than two hundred years	Huaxi.Guizhou Province	GP03-1
GZ067	180	DAOZHEN2-5	Ia	Modern landraces	cultivation type	Camellia sinensis	pure1	landraces	Yinjiang County.Guizhou Province	GP03-2
GZ068	181	DAOZHEN2-10	Ia	Modern landraces	cultivation type	Camellia sinensis	pure1	landraces	Yinjiang County.Guizhou Province	GP03-2
GZ069	182	DZH-Jiacha-9	Ia	Modern landraces	cultivation type	Camellia sinensis	pure1	landraces	Yinjiang County.Guizhou Province	GP03-2
GZ070	183	XINGYILANMUQING-1	Ia	Modern landraces	cultivation type	Camellia sinensis	pure1	landraces	Yinjiang County.Guizhou Province	GP03-2
GZ071	184	DAOZHEN1-2	Ia	Modern landraces	cultivation type	Camellia sinensis	pure1	landraces	Yinjiang County.Guizhou Province	GP03-2
GZ072	185	DAOZHEN1-3	Ia	Ancient landraces	cultivation type	Camellia sinensis	pure1	Ancient cultivar shrub, more than two hundred years	Yinjiang County.Guizhou Province	GP03-1
GZ073	186	PUANBANPO3-6	Ia	Modern landraces	cultivation type	Camellia sinensis	pure1	landraces	Yinjiang County.Guizhou Province	GP03-1
GZ074	187	PUANBANPO2-11	Ia	Modern landraces	cultivation type	Camellia sinensis	pure1	landraces	Yinjiang County.Guizhou Province	GP03-1
GZ075	190	PUANBANPO-32	Ic	Wild tree	wild type	Camellia taliensis	Mosaic	Ancient wild tree. more than one hundred years	Zhenfeng County.Guizhou Province	GP02
GZ076	192	PUANBANPO-43	Ia	Ancient landraces	cultivation type	Camellia sinensis	pure1	Ancient cultivar shrub, more than two hundred years	Dejiang County.Guizhou Province	GP03-1
GZ077	193	PUANBANP1-73	II	Wild tree	wild type	Camellia tachangensis ?	Mosaic	Ancient wild tree. more than one hundred years	Guiding County.Guizhou Province	GP02
GZ078	194	PUANBANP1-76	II	Ancient landraces	cultivation type	Camellia sinensis	pure1	Ancient cultivar shrub, more than two hundred years	Guiding County.Guizhou Province	GP03-1
GZ079	195	PUANBANP1-81	Ia	Ancient landraces	cultivation type	Camellia sinensis	pure1	Ancient cultivar shrub, more than two hundred years	Wuchuan County.Guizhou Province	GP03-1
GZ080	199	PUANBANP1-87	Ia	Ancient landraces	cultivation type	Camellia sinensis	pure1	Ancient cultivar shrub, more than two hundred years	Wuchuan County.Guizhou Province	GP03-1
GZ081	2	SH5-13(N271-1)	II	Ancient landraces	cultivation type	Camellia sinensis	pure1	Ancient cultivar shrub , more than two hundred years	Huaxi.Guizhou Province	GP03-1
GZ082	20	SH5-1	II	Ancient landraces	cultivation type	Camellia sinensis	pure1	Ancient cultivar shrub , more than two hundred years	Huaxi.Guizhou Province	GP03-1
GZ083	200	SH5-14	Ia	Ancient landraces	cultivation type	Camellia sinensis	pure1	Ancient cultivar shrub, more than two hundred years	Wuchuan County.Guizhou Province	GP03-1
GZ084	201	SH5-2(N274-1)	Ia	Ancient landraces	cultivation type	Camellia sinensis	pure1	Ancient cultivar shrub, more than two hundred years	Wuchuan County.Guizhou Province	GP03-1
GZ085	202	SH5-4	Ia	Ancient landraces	cultivation type	Camellia sinensis ?	pure1	Ancient cultivar shrub, more than two hundred years	zheng'an County.Guizhou Province	GP03-1
GZ086	203	SH5-6	Ia	Wild tree	wild type	camellia remotiserrata?	Mosaic	Ancient wild tree. more than one hundred years	zheng'an County.Guizhou Province	GP02
GZ087	204	SH5-7	Ia	Ancient landraces	cultivation type	Camellia sinensis	pure1	Ancient cultivar shrub, more than two hundred years	zheng'an County.Guizhou Province	GP03-1
GZ088	205	SH5-18	Ib	Ancient landraces	cultivation type	Camellia sinensis	pure1	Ancient cultivar shrub, more than one hundred years	Duyun City.Guizhou Province	GP03-1
GZ089	206	SH5-21	Ia	Ancient landraces	cultivation type	Camellia sinensis	pure1	Ancient cultivar shrub, more than two hundred years	Daozhen County Guizhou Province	GP03-1
GZ090	207	SH5-9	Ia	Wild tree	wild type	camellia remotiserrata?	Mosaic	Ancient wild tree. more than one hundred years	Wuchuan County.Guizhou Province	GP02
GZ091	208	SH5-23	Ia	Wild tree	wild type	camellia remotiserrata?	Mosaic	Ancient wild tree. more than one hundred years	Wuchuan County.Guizhou Province	GP02
GZ092	209	SH5-24	Ia	Wild tree	wild type	camellia remotiserrata?	Mosaic	Ancient wild tree. more than one hundred years	Wuchuan County.Guizhou Province	GP02
GZ093	21	D217-6	II	Ancient landraces	cultivation type	Camellia sinensis	pure1	Ancient cultivar shrub , more than two hundred years	Huaxi.Guizhou Province	GP03-1
GZ094	210	D21-5	Ia	Wild tree	wild type	camellia remotiserrata?	pure1	Ancient wild tree. more than one hundred years	Wuchuan County.Guizhou Province	GP03-1
GZ095	211	D21-3	Ia	Wild tree	wild type	camellia remotiserrata?	pure1	Ancient wild tree. more than one hundred years	Wuchuan County.Guizhou Province	GP03-1
GZ096	212	D21-1	Ia	Wild tree	wild type	camellia remotiserrata?	Mosaic	Ancient wild tree. more than one hundred years	Wuchuan County.Guizhou Province	GP02
GZ097	213	D27-1	Ia	Wild tree	wild type	camellia remotiserrata?	Mosaic	Ancient wild tree. more than one hundred years	Wuchuan County.Guizhou Province	GP02
GZ098	214	D21-11	Ia	Wild tree	wild type	camellia remotiserrata?	Mosaic	Ancient wild tree. more than one hundred years	Wuchuan County.Guizhou Province	GP02
GZ099	215	AN-G2	Ia	Wild tree	wild type	camellia remotiserrata?	Mosaic	Ancient wild tree. more than one hundred years	Wuchuan County.Guizhou Province	GP02
GZ100	216	XINGLAN(N311)	II	Ancient landraces	cultivation type	Camellia sinensis	pure1	Ancient cultivar shrub, more than two hundred years	Huaxi District.Guizhou Province	GP03-1
GZ101	217	AN-G3	II	Ancient landraces	cultivation type	Camellia sinensis	pure1	Ancient cultivar shrub (tea King) around 1000 years?	Puding County.Guizhou Province	GP03-1
GZ102	219	AN-G4	III	Wild tree	wild type	Camellia tachangensis	pure2	Ancient wild tree. more than one hundred years	Puan County.Guizhou Province	GP01
GZ103	22	AN-G5	Ia	Ancient landraces	cultivation type	Camellia sinensis	pure1	Ancient cultivar shrub , more than two hundred years	Jinsha County.Guizhou Province	GP03-1
GZ104	221	AN-G6	III	Wild tree	wild type	Camellia tachangensis	pure2	Ancient wild tree. more than one hundred years	Puan County.Guizhou Province	GP01
GZ105	224	AN-G7	III	Wild tree	wild type	Camellia tachangensis	pure2	Ancient wild tree. more than one hundred years	Puan County.Guizhou Province	GP01
GZ106	227	AN-G8	II	Wild tree	wild type	Camellia tachangensis	Mosaic	Natural offsprings of Ancient wild tree	Guiding County.Guizhou Province	GP02
GZ107	23	AN-G9	Ia	Wild tree	wild type	camellia remotiserrata?	Mosaic	Ancient wild tree. more than two hundred years	Jinsha County.Guizhou Province	GP02
GZ108	233	AN-G10	Ic	Ancient landraces	cultivation type	Camellia sinensis ?	pure1	Ancient cultivar shrub, more than two hundred years	Zhenfeng County.Guizhou Province	GP03-1
GZ109	234	DUQING5-1	Ic	Ancient landraces	cultivation type	Camellia sinensis ?	pure1	Ancient cultivar shrub, more than two hundred years	Zhenfeng County.Guizhou Province	GP03-1
GZ110	235	DUQING5-2	Ic	Wild tree	wild type	Camellia tachangensis	Mosaic	Natural offsprings of Ancient wild tree	Zhenfeng County.Guizhou Province	GP02
GZ111	237	DUQING3-1	Ic	Wild tree	wild type	Camellia tachangensis?	Mosaic	Natural offsprings of Ancient wild tree	Zhenfeng County.Guizhou Province	GP02
GZ112	239	DUQING7	Ic	Ancient landraces	cultivation type	Camellia sinensis	pure1	Ancient cultivar shrub, more than two hundred years	Zhenfeng County.Guizhou Province	GP03-1
GZ113	24	SD-Yuancha9	Ia	Wild tree	wild type	camellia remotiserrata?	Mosaic	Ancient wild tree. more than three hundred years	Jinsha County.Guizhou Province	GP02
GZ114	240	DUQING-1	Ic	Ancient landraces	cultivation type	Camellia sinensis	pure1	Ancient cultivar shrub, more than two hundred years	Zhenfeng County.Guizhou Province	GP03-1
GZ115	241	SD-Yuancha10	Ic	Wild tree	wild type	Camellia tachangensis	Mosaic	Ancient wild tree. more than one hundred years	Zhenfeng County.Guizhou Province	GP02
GZ116	244	SD-Yuancha11	Ic	Ancient landraces	cultivation type	Camellia sinensis	pure1	Ancient cultivar shrub, more than two hundred years	Zhenfeng County.Guizhou Province	GP03-1
GZ117	245	YX2)-1	Ic	Wild tree	wild type	Camellia tachangensis	Mosaic	Ancient wild tree. more than one hundred years	Zhenfeng County.Guizhou Province	GP02
GZ118	249	GD-3	Ic	Wild tree	wild type	Camellia tachangensis	pure2	Ancient wild tree. more than one hundred years	Zhenfeng County.Guizhou Province	GP01
GZ119	25	GD-7	Ia	Wild tree	wild type	camellia remotiserrata?	Mosaic	Ancient wild tree. more than two hundred years	Jinsha County.Guizhou Province	GP02
GZ120	251	GD-4	Ic	Wild tree	wild type	Camellia tachangensis	Mosaic	Ancient wild tree. more than one hundred years	Zhenfeng County.Guizhou Province	GP02
GZ121	252	GD-8	Ic	Wild tree	wild type	Camellia tachangensis	Mosaic	Ancient wild tree. more than one hundred years	Zhenfeng County.Guizhou Province	GP02
GZ122	255	GD-9	Ic	Ancient landraces	cultivation type	Camellia sinensis	pure1	Ancient cultivar shrub, more than one hundred years	Zhenfeng County.Guizhou Province	GP03-1
GZ123	258	GD-13	Ia	Ancient landraces	cultivation type	Camellia sinensis	pure1	Ancient cultivar shrub, more than two hundred years	Dejiang County.Guizhou Province	GP03-1
GZ124	26	GD-15	Ia	Wild tree	wild type	camellia remotiserrata?	Mosaic	Ancient wild tree. more than two hundred years	Jinsha County.Guizhou Province	GP02
GZ125	260	GDG-17	Ia	Ancient landraces	cultivation type	Camellia sinensis	pure1	Ancient cultivar shrub, more than two hundred years	Dejiang County.Guizhou Province	GP03-1
GZ126	261	GD-19	Ia	Ancient landraces	cultivation type	Camellia sinensis	pure1	Ancient cultivar shrub, more than two hundred years	Dejiang County.Guizhou Province	GP03-1
GZ127	263	GD-20	Ia	Ancient landraces	cultivation type	Camellia sinensis	pure1	Ancient cultivar shrub, more than two hundred years	Dejiang County.Guizhou Province	GP03-1
GZ128	265	GD-21	Ic	Ancient landraces	cultivation type	Camellia sinensis	pure1	Ancient cultivar shrub, more than one hundred years	Xingyi City.Guizhou Province	GP03-1
GZ129	267	GD-31	Ic	Ancient landraces	cultivation type	Camellia sinensis	pure1	Ancient cultivar shrub, more than one hundred years	Xingyi City.Guizhou Province	GP03-1
GZ130	268	GD-52	Ic	Ancient landraces	cultivation type	Camellia sinensis	pure1	Ancient cultivar shrub, more than one hundred years	Xingyi City.Guizhou Province	GP03-1
GZ131	269	YJ-Jiacha6	Ic	Ancient landraces	cultivation type	Camellia sinensis	pure1	Ancient cultivar shrub, more than one hundred years	Xingyi City.Guizhou Province	GP03-1
GZ132	27	YJ-Jiacha8	Ia	Wild tree	wild type	camellia remotiserrata?	Mosaic	Natural offsprings of Ancient wild tree	Jinsha County.Guizhou Province	GP02
GZ133	270	YJ-Jiacha11	II	Ancient landraces	cultivation type	Camellia sinensis	pure1	Ancient cultivar shrub, more than one hundred years	Guanling County.Guizhou Province	GP03-1
GZ134	272	YJ-Jiacha12	Ic	Wild tree	wild type	Camellia tachangensis	Mosaic	Ancient wild tree. more than one hundred years	Xingyi City.Guizhou Province	GP02
GZ135	273	DEJIANG-GONGLIN	Ic	Ancient landraces	cultivation type	Camellia sinensis	pure1	Ancient cultivar shrub, more than five hundred years	Xingyi City.Guizhou Province	GP03-2
GZ136	274	YJ-Jiacha1	Ic	Wild tree	wild type	Camellia tachangensis	pure2	Ancient wild tree. more than one hundred years	Xingyi City.Guizhou Province	GP01
GZ137	275	YJ-Jiacha2	Ic	Wild tree	wild type	Camellia tachangensis	pure2	Ancient wild tree. more than one hundred years	Xingyi City.Guizhou Province	GP01
GZ138	279	YJ-Jiacha3	Ic	Wild tree	wild type	Camellia tachangensis	Mosaic	Ancient wild tree. more than one hundred years	Xingyi City.Guizhou Province	GP02
GZ139	28	YJ-Jiacha4	Ia	Wild tree	wild type	camellia remotiserrata?	pure1	Natural offsprings of Ancient wild tree	Jinsha County.Guizhou Province	GP03-1
GZ140	280	YJ-Jiacha5	Ic	Ancient landraces	cultivation type	Camellia sinensis ?	pure1	Ancient cultivar shrub, more than one hundred years	Xingyi City.Guizhou Province	GP03-1
GZ141	281	YJ-Jiacha6	Ic	Ancient landraces	cultivation type	Camellia sinensis ?	pure1	Ancient cultivar shrub, more than two hundred years	Xingyi City.Guizhou Province	GP03-1
GZ142	282	YJ-Jiacha9	Ic	Wild tree	wild type	Camellia taliensis	Mosaic	Ancient wild tree. more than one hundred years	Xingyi City.Guizhou Province	GP02
GZ143	283	TL-1BANMUSHU-9	Ic	Wild tree	wild type	Camellia tachangensis	Mosaic	Ancient wild tree. more than one hundred years	Xingyi City.Guizhou Province	GP02
GZ144	284	YJ-Jiacha10	Ic	Ancient landraces	cultivation type	Camellia sinensis ?	pure1	Ancient cultivar shrub, more than one hundred years	Xingyi City.Guizhou Province	GP03-1
GZ145	285	YJ-Jiacha13	Ic	Ancient landraces	cultivation type	Camellia sinensis	pure1	Ancient cultivar shrub, more than two hundred years	Xingyi City.Guizhou Province	GP03-1
GZ146	286	SANHE-YI	Ic	Wild tree	wild type	Camellia tachangensis	Mosaic	Ancient wild tree. more than one hundred years	Xingyi City.Guizhou Province	GP02
GZ147	287	GUANLINNEN-1	Ic	Wild tree	wild type	Camellia tachangensis	pure1	Ancient wild tree. more than one hundred years	Xingyi City.Guizhou Province	GP03-1
GZ148	288	YZ-4	Ic	Wild tree	wild type	Camellia tachangensis	pure2	Ancient wild tree. more than one hundred years	Xingyi City.Guizhou Province	GP01
GZ149	289	YZ-2	Ic	Wild tree	wild type	Camellia tachangensis	Mosaic	Ancient wild tree. more than one hundred years	Xingyi City.Guizhou Province	GP02
GZ150	29	XT1	Ib	Modern landraces	cultivation type	Camellia sinensis	pure1	landraces	Duyun City.Guizhou Province	GP03-2
GZ151	290	DZJC6	Ic	Wild tree	wild type	Camellia tachangensis	Mosaic	Ancient wild tree. more than one hundred years	Xingyi City.Guizhou Province	GP02
GZ152	291	DZJC4	Ic	Wild tree	wild type	Camellia taliensis	Mosaic	Ancient wild tree. more than one hundred years	Xingyi City.Guizhou Province	GP02
GZ153	292	DZJC2	Ic	Ancient landraces	cultivation type	Camellia sinensis	pure1	Ancient cultivar shrub, more than two hundred years	Xingyi City.Guizhou Province	GP03-2
GZ154	293	ZHENGAN1-1	Ib	Modern landraces	cultivation type	Camellia sinensis	pure1	landraces	Duyun City.Guizhou Province	GP03-2
GZ155	294	ZHENGAN1-2	Ic	Ancient landraces	cultivation type	Camellia sinensis	pure1	Ancient cultivar shrub, more than two hundred years	Xingyi City.Guizhou Province	GP03-1
GZ156	295	ZHENGAN2	Ib	Modern landraces	cultivation type	Camellia sinensis	pure1	landraces	Duyun City.Guizhou Province	GP03-1
GZ157	296	QING4	Ia	Modern landraces	cultivation type	Camellia sinensis	pure1	landraces	Shiqian County.Guizhou Province	GP03-1
GZ158	297	DAO1-5	Ia	Modern landraces	cultivation type	Camellia sinensis	pure1	landraces	Shiqian County.Guizhou Province	GP03-1
GZ159	298	DZ2	Ia	Modern landraces	cultivation type	Camellia sinensis	pure1	landraces	Shiqian County.Guizhou Province	GP03-1
GZ160	299	SH1-1(N469)	Ia	Modern landraces	cultivation type	Camellia sinensis	pure1	landraces	Shiqian County.Guizhou Province	GP03-1
GZ161	3	SH1-1(N469-1)	II	Ancient landraces	cultivation type	Camellia sinensis	pure1	Ancient cultivar shrub , more than two hundred years	Huaxi.Guizhou Province	GP03-1
GZ162	30	SH2	Ib	Modern landraces	cultivation type	Camellia sinensis	pure1	landraces	Duyun City.Guizhou Province	GP03-2
GZ163	302	SH3	Ia	Modern landraces	cultivation type	Camellia sinensis	pure1	landraces	Shiqian County.Guizhou Province	GP03-1
GZ164	303	SH4	Ia	Modern landraces	cultivation type	Camellia sinensis	pure1	landraces	Shiqian County.Guizhou Province	GP03-1
GZ165	304	SH1-2	Ia	Modern landraces	cultivation type	Camellia sinensis	pure1	landraces	Shiqian County.Guizhou Province	GP03-1
GZ166	306	DZ2	Ia	Modern landraces	cultivation type	Camellia sinensis	pure1	landraces	Shiqian County.Guizhou Province	GP03-1
GZ167	307	DZJC5	Ia	Modern landraces	cultivation type	Camellia sinensis	pure1	landraces	Shiqian County.Guizhou Province	GP03-1
GZ168	309	A-Gongcha	Ic	Wild tree	wild type	Camellia tachangensis	Mosaic	Ancient wild tree. more than one hundred years	Xingyi City.Guizhou Province	GP02
GZ169	31	DUOLAO	Ib	Modern landraces	cultivation type	Camellia sinensis	pure1	landraces	Duyun City.Guizhou Province	GP03-2
GZ170	311	PUBAI-3YI	Ia	Modern landraces	cultivation type	Camellia sinensis	pure1	landraces	Shiqian County.Guizhou Province	GP03-1
GZ171	313	PUBAI-8YI	Ia	Modern landraces	cultivation type	Camellia sinensis	pure1	landraces	Shiqian County.Guizhou Province	GP03-1
GZ172	314	PUBAI10	Ia	Modern landraces	cultivation type	Camellia sinensis	pure1	landraces	Shiqian County.Guizhou Province	GP03-1
GZ173	316	YI-1	Ic	Wild tree	wild type	Camellia tachangensis	Mosaic	Ancient wild tree. more than one hundred years	Xingyi City.Guizhou Province	GP02
GZ174	317	SANHE-8	Ic	Wild tree	wild type	Camellia tachangensis	Mosaic	Ancient wild tree. more than one hundred years	Xingyi City.Guizhou Province	GP02
GZ175	318	SANHE-9	Ib	Ancient landraces	wild type	Camellia sinensis	Mosaic	Ancient cultivar shrub, more than one hundred years	Liping County.Guizhou Province	GP02
GZ176	319	SANHE-10	Ib	Ancient landraces	cultivation type	Camellia sinensis	pure1	Ancient cultivar shrub, more than one hundred years	Liping County.Guizhou Province	GP03-1
GZ177	32	SANHE(DNA99)	Ib	Modern landraces	cultivation type	Camellia sinensis	pure1	landraces	Duyun City.Guizhou Province	GP03-2
GZ178	320	SANHE7-2	Ib	Ancient landraces	cultivation type	Camellia sinensis	pure1	Ancient cultivar shrub, more than two hundred years	Liping County.Guizhou Province	GP03-1
GZ179	321	SANHE-1	Ib	Ancient landraces	cultivation type	Camellia sinensis	pure1	Ancient cultivar shrub, more than two hundred years	Liping County.Guizhou Province	GP03-1
GZ180	323	SANHE-2	Ib	Ancient landraces	cultivation type	Camellia sinensis	pure1	Ancient cultivar shrub, more than two hundred years	Liping County.Guizhou Province	GP03-1
GZ181	324	SANHE7-3	Ic	Wild tree	wild type	Camellia tachangensis	pure2	Ancient cultivar shrub, more than two hundred years	Xingyi City.Guizhou Province	GP01
GZ182	326	SANHE-ZISEBIAN	Ib	Ancient landraces	cultivation type	Camellia sinensis	pure1	Ancient cultivar shrub, more than two hundred years	Liping County.Guizhou Province	GP03-1
GZ183	327	SANHE-7	Ib	Ancient landraces	cultivation type	Camellia sinensis	pure1	Ancient cultivar shrub, more than two hundred years	Liping County.Guizhou Province	GP03-1
GZ184	328	SANHE-9	Ic	Wild tree	wild type	Camellia tachangensis ?	Mosaic	Ancient wild tree. more than one hundred years	Xingyi City.Guizhou Province	GP02
GZ185	329	SANHE-12	Ic	Wild tree	wild type	Camellia taliensis ?	pure1	Ancient wild tree. more than one hundred years	Xingyi City.Guizhou Province	GP03-1
GZ186	33	SANHE9ZA-2	Ib	Modern landraces	cultivation type	Camellia sinensis	pure1	landraces	Duyun City.Guizhou Province	GP03-2
GZ187	330	GUANLIN-1(YI)	Ib	Modern landraces	cultivation type	Camellia sinensis	pure1	landraces	Duyun City.Guizhou Province	GP03-2
GZ188	331	GUANLIN-3	II	Ancient landraces	cultivation type	Camellia sinensis	pure1	Ancient cultivar shrub, more than one hundred years	Puding County.Guizhou Province	GP03-1
GZ189	333	GUANLIN-8	II	Ancient landraces	cultivation type	Camellia sinensis	pure1	Ancient cultivar shrub, more than one hundred years	Puding County.Guizhou Province	GP03-1
GZ190	335	GUANLIN-12	III	Wild tree	wild type	Camellia tachangensis	pure2	Ancient wild tree. more than one hundred years	Puan County.Guizhou Province	GP01
GZ191	336	DW-DAIDING(N542)	III	Wild tree	wild type	Camellia tachangensis	pure2	Ancient wild tree. more than one hundred years	Puan County.Guizhou Province	GP01
GZ192	337	DAW0-6	III	Wild tree	wild type	Camellia tachangensis	pure2	Ancient wild tree. more than one hundred years	Puan County.Guizhou Province	GP01
GZ193	338	DW-DAIDING(N545)	III	Wild tree	wild type	Camellia tachangensis	pure2	Ancient wild tree. more than one hundred years	Puan County.Guizhou Province	GP01
GZ194	339	DAWO5-2	III	Wild tree	wild type	Camellia tachangensis	pure2	Ancient wild tree. more than one hundred years	Puan County.Guizhou Province	GP01
GZ195	34	GUANLINGXIAOYE	Ib	Modern landraces	cultivation type	Camellia sinensis	pure1	landraces	Duyun City.Guizhou Province	GP03-2
GZ196	340	GU20	Ib	Wild tree	wild type	Camellia tachangensis	pure2	Ancient wild tree. more than one hundred years	Sandu County.Guizhou Province	GP01
GZ197	341	GU2	Ib	Wild tree	wild type	Camellia tachangensis	pure2	Ancient wild tree. more than one hundred years	Sandu County.Guizhou Province	GP01
GZ198	342	GU3	Ib	Wild tree	wild type	Camellia tachangensis	pure2	Ancient wild tree. more than one hundred years	Sandu County.Guizhou Province	GP01
GZ199	343	GU5	Ib	Wild tree	wild type	Camellia tachangensis	pure2	Ancient wild tree. more than one hundred years	Sandu County.Guizhou Province	GP01
GZ200	344	GU-DAI	Ib	Wild tree	wild type	Camellia tachangensis	pure2	Ancient wild tree. more than one hundred years	Sandu County.Guizhou Province	GP01
GZ201	345	GU8	Ib	Wild tree	wild type	Camellia tachangensis	pure2	Ancient wild tree. more than one hundred years	Sandu County.Guizhou Province	GP01
GZ202	346	GU22	Ib	Wild tree	wild type	Camellia tachangensis	pure2	Ancient wild tree. more than one hundred years	Sandu County.Guizhou Province	GP01
GZ203	347	GU4	Ib	Wild tree	wild type	Camellia tachangensis	pure2	Ancient wild tree. more than one hundred years	Sandu County.Guizhou Province	GP01
GZ204	348	GU18	III	Wild tree	wild type	Camellia tachangensis	pure2	Ancient wild tree. more than one hundred years	Puan County.Guizhou Province	GP01
GZ205	349	GU-DAI(N562)	III	Wild tree	wild type	Camellia tachangensis	pure2	Ancient wild tree. more than one hundred years	Puan County.Guizhou Province	GP01
GZ206	35	GU7	Ib	Modern landraces	cultivation type	Camellia sinensis	pure1	landraces	Duyun City.Guizhou Province	GP03-2
GZ207	350	GU13	II	Ancient landraces	cultivation type	Camellia sinensis	pure1	Ancient cultivar shrub, more than two hundred years	Guiding County.Guizhou Province	GP03-2
GZ208	353	GU-DAI(N565)	IV	Ancient landraces	cultivation type	Camellia sinensis	pure1	Ancient cultivar shrub, more than one hundred years	Shuicheng County.Guizhou Province	GP03-1
GZ209	354	GU-DAI(N566)	IV	Ancient landraces	cultivation type	Camellia sinensis	pure1	Ancient cultivar shrub, more than one hundred years	Shuicheng County.Guizhou Province	GP03-2
GZ210	355	GU19	IV	Ancient landraces	cultivation type	Camellia sinensis	pure1	Ancient cultivar shrub, more than one hundred years	Shuicheng County.Guizhou Province	GP03-1
GZ211	356	GU21	III	Wild tree	wild type	Camellia tachangensis	Mosaic	Ancient wild tree. more than one hundred years	Qinglong County.Guizhou Province	GP02
GZ212	357	DW-7	Ia	Wild tree	wild type	camellia remotiserrata ?	Mosaic	Ancient wild tree. more than one hundred years	Jinsha County.Guizhou Province	GP02
GZ213	358	DW-DAI	IV	Wild tree	wild type	Camellia tachangensis	pure2	Ancient wild tree. more than one hundred years	Nayong County.Guizhou Province	GP01
GZ214	36	DY-Yuancha	Ib	Modern landraces	cultivation type	Camellia sinensis	pure1	landraces	Duyun City.Guizhou Province	GP03-2
GZ215	361	DW-DAIDING(574)	II	Ancient landraces	cultivation type	Camellia sinensis	pure1	Ancient cultivar shrub, more than two hundred years	Huishui County.Guizhou Province	GP03-1
GZ216	362	YUANCHA	II	Wild tree	wild type	Camellia tachangensis?	Mosaic	Ancient wild tree. more than one hundred years	Huishui County.Guizhou Province	GP02
GZ217	363	SHITA-SHQ(576)	II	Wild tree	wild type	Camellia tachangensis	pure2	Ancient wild tree. more than one hundred years	Huishui County.Guizhou Province	GP01
GZ218	364	SHITA-SHIPING1HAO	II	Ancient landraces	cultivation type	Camellia sinensis	pure1	Ancient cultivar shrub, more than two hundred years	Huishui County.Guizhou Province	GP03-1
GZ219	365	SHITA-SHIPING-15	Ia	Wild tree	wild type	camellia remotiserrata ?	Mosaic	Ancient wild tree. more than one hundred years	Wuchuan County.Guizhou Province	GP02
GZ220	366	SHITA-SHIDONG	II	Wild tree	wild type	Camellia tachangensis	pure2	Ancient wild tree. more than one hundred years	Huishui County.Guizhou Province	GP01
GZ221	367	SHITA-SHIDONG-11	II	Wild tree	wild type	Camellia tachangensis	Mosaic	Ancient wild tree. more than one hundred years	Huishui County.Guizhou Province	GP02
GZ222	368	SHITA-SHIDONG-10	II	Wild tree	wild type	Camellia tachangensis	pure2	Ancient wild tree. more than one hundred years	Huishui County.Guizhou Province	GP01
GZ223	369	SHITA-SHITAI-DAIDING	II	Wild tree	wild type	Camellia tachangensis	pure2	Ancient wild tree. more than one hundred years	Huishui County.Guizhou Province	GP01
GZ224	37	SHITA-SHIDONG-9(N586-1)	Ic	Wild tree	wild type	Camellia tachangensis	pure2	Ancient wild tree. more than one hundred years	Xingyi City.Guizhou Province	GP01
GZ225	370	SHITA-SHITAI-DAIDING(N585)	II	Ancient landraces	cultivation type	Camellia sinensis	pure1	Ancient cultivar shrub, more than two hundred years	Huishui County.Guizhou Province	GP03-1
GZ226	372	GU11	Ic	Ancient landraces	cultivation type	Camellia sinensis	pure1	Ancient cultivar shrub, more than two hundred years	Zhenfeng County.Guizhou Province	GP03-1
GZ227	374	SHITAI-3	Ia	Ancient landraces	cultivation type	Camellia sinensis	pure1	Ancient cultivar shrub, more than one hundred years	Yanhe County.Guizhou Province	GP03-1
GZ228	375	SHITAI-5	Ia	Ancient landraces	cultivation type	Camellia sinensis	pure1	Ancient cultivar shrub, more than one hundred years	Yanhe County.Guizhou Province	GP03-1
GZ229	376	SHITAI-6	Ia	Ancient landraces	cultivation type	Camellia sinensis	pure1	Ancient cultivar shrub, more than one hundred years	Yanhe County.Guizhou Province	GP03-1
GZ230	377	XINGLAN-1	Ia	Ancient landraces	cultivation type	camellia remotiserrata ?	Mosaic	Ancient cultivar shrub, more than one hundred years	Yanhe County.Guizhou Province	GP02
GZ231	378	XINGLAN-3	Ia	Ancient landraces	cultivation type	Camellia sinensis	pure1	Ancient cultivar shrub, more than one hundred years	Yanhe County.Guizhou Province	GP03-1
GZ232	379	LAO-S22-1	Ia	Ancient landraces	cultivation type	Camellia sinensis	pure1	Ancient cultivar shrub, more than one hundred years	Yanhe County.Guizhou Province	GP03-1
GZ233	38	LAO-S22-2	Ic	Wild tree	wild type	Camellia tachangensis	pure2	Ancient wild tree. more than one hundred years	Xingyi City.Guizhou Province	GP01
GZ234	380	LAO-S20-1	Ia	Ancient landraces	cultivation type	Camellia sinensis	pure1	Ancient cultivar shrub, more than one hundred years	Yanhe County.Guizhou Province	GP03-1
GZ235	381	LAO-S20-2	Ia	Ancient landraces	cultivation type	Camellia sinensis	pure1	Ancient cultivar shrub, more than one hundred years	Yanhe County.Guizhou Province	GP03-1
GZ236	382	LAO-S25	IV	Ancient landraces	cultivation type	Camellia sinensis	pure1	Ancient cultivar shrub, more than one hundred years	Shuicheng County.Guizhou Province	GP03-1
GZ237	383	XINGLAN-5	III	Ancient landraces	cultivation type	Camellia sinensis	pure1	Ancient cultivar shrub, more than one hundred years	Liuzhi County.Guizhou Province	GP03-1
GZ238	384	LAO-S18	III	Ancient landraces	cultivation type	Camellia sinensis	pure1	Ancient cultivar shrub, more than one hundred years	Qinglong County.Guizhou Province	GP03-1
GZ239	385	LEISHAN9	Ia	Ancient landraces	cultivation type	Camellia sinensis	pure1	Ancient cultivar shrub, more than one hundred years	Yanhe County.Guizhou Province	GP03-1
GZ240	386	GU1	Ia	Ancient landraces	cultivation type	Camellia sinensis	pure1	Ancient cultivar shrub, more than one hundred years	Yanhe County.Guizhou Province	GP03-1
GZ241	387	N627	Ia	Ancient landraces	cultivation type	Camellia sinensis	pure1	Ancient cultivar shrub, more than one hundred years	Yanhe County.Guizhou Province	GP03-1
GZ242	388	DUYUNXIAOYEYUANCHA	Ia	Ancient landraces	cultivation type	Camellia sinensis	pure1	Ancient cultivar shrub, more than two hundred years	Yanhe County.Guizhou Province	GP03-2
GZ243	389	DUOBEI-1	Ia	Ancient landraces	cultivation type	Camellia sinensis	pure1	Ancient cultivar shrub, more than one hundred years	Yanhe County.Guizhou Province	GP03-1
GZ244	39	DUOBEI-3	Ia	Ancient landraces	cultivation type	Camellia sinensis	pure1	Ancient cultivar shrub , more than two hundred years	zheng'an County.Guizhou Province	GP03-1
GZ245	390	PUTUO-1	II	Wild tree	wild type	Camellia tachangensis	pure2	Ancient wild tree. more than two hundred years	Huishui County.Guizhou Province	GP01
GZ246	391	PUTUO-2	II	Ancient landraces	cultivation type	Camellia sinensis	pure1	Ancient cultivar shrub, more than two hundred years	Huishui County.Guizhou Province	GP03-1
GZ247	392	PUTUO-3	II	Wild tree	wild type	Camellia tachangensis	pure2	Ancient wild tree. more than two hundred years	Huishui County.Guizhou Province	GP01
GZ248	393	PUTUO-4	Ia	Ancient landraces	cultivation type	Camellia sinensis	pure1	Ancient cultivar shrub, more than one hundred years	Yanhe County.Guizhou Province	GP03-1
GZ249	394	PUTUO-5	Ia	Wild tree	wild type	camellia tachangensis	pure2	Ancient wild tree. more than two hundred years	Tongzi County.Guizhou Province	GP01
GZ250	395	SANDU-LIANGFENG-1	Ia	Ancient landraces	cultivation type	Camellia sinensis	pure1	Ancient cultivar shrub, more than two hundred years	Yanhe County.Guizhou Province	GP03-1
GZ251	396	SANDU-LIANGFENG-2	Ia	Wild tree	wild type	camellia tachangensis	pure2	Ancient wild tree. more than three hundred years	Tongzi County.Guizhou Province	GP01
GZ252	397	SANDU-LIANGFENG-3	Ia	Wild tree	wild type	camellia tachangensis	pure2	Ancient wild tree. more than two hundred years	Tongzi County.Guizhou Province	GP01
GZ253	398	SANDU-LIANGFENG-7	Ia	Wild tree	wild type	camellia remotiserrata?	Mosaic	Ancient wild tree. more than two hundred years	Tongzi County.Guizhou Province	GP02
GZ254	399	P19	Ia	Ancient landraces	cultivation type	Camellia sinensis	pure1	Ancient cultivar shrub, more than four hundred years	Yanhe County.Guizhou Province	GP03-1
GZ255	40	P21	Ia	Ancient landraces	cultivation type	Camellia sinensis	pure1	Ancient cultivar shrub , more than two hundred years	zheng'an County.Guizhou Province	GP03-1
GZ256	400	P25	III	Ancient landraces	cultivation type	Camellia sinensis	pure1	Ancient cultivar shrub, more than one hundred years	Liuzhi County.Guizhou Province	GP03-1
GZ257	401	P26	Ia	Wild tree	wild type	camellia remotiserrata?	Mosaic	Ancient wild tree. more than two hundred years	Wuchuan County.Guizhou Province	GP02
GZ258	402	PUAN-DIGUA	Ia	Ancient landraces	cultivation type	Camellia sinensis	pure1	Ancient cultivar shrub, more than one hundred years	Yanhe County.Guizhou Province	GP03-1
GZ259	403	PUAN-JIANGXIBO	II	Ancient landraces	cultivation type	Camellia sinensis	pure1	Ancient cultivar shrub, more than one hundred years	Guanling County.Guizhou Province	GP03-1
GZ260	404	MO(GUIDINGNIAOWANGZHONG)	Ia	Wild tree	wild type	camellia remotiserrata?	Mosaic	Ancient wild tree. more than one hundred years	ChishuiCounty.Guizhou Province	GP02
GZ261	406	MUCHENG30	II	Wild tree	wild type	Camellia tachangensis	Mosaic	Ancient wild tree. more than one hundred years	Huishui County.Guizhou Province	GP02
GZ262	407	MUCHENG34	Ia	Ancient landraces	cultivation type	Camellia sinensis	pure1	Ancient cultivar shrub, more than one hundred years	Renhuai County.Guizhou Province	GP03-1
GZ263	409	MUCHENG31	III	Wild tree	wild type	Camellia tachangensis	Mosaic	Ancient wild tree. more than one hundred years	Qinglong County.Guizhou Province	GP02
GZ264	41	QL1	Ia	Ancient landraces	cultivation type	Camellia sinensis	pure1	Ancient cultivar shrub , more than two hundred years	zheng'an County.Guizhou Province	GP03-1
GZ265	410	JINSHA	III	Ancient landraces	cultivation type	Camellia sinensis	pure1	Ancient cultivar shrub, more than one hundred years	Qinglong County.Guizhou Province	GP03-1
GZ266	411	NY-SHD	IV	Ancient landraces	cultivation type	Camellia sinensis	pure1	Ancient cultivar shrub, more than three hundred years	Shuicheng County.Guizhou Province	GP03-1
GZ267	413	HUISHUIGULU201510	III	Modern landraces	cultivation type	Camellia sinensis	pure1	landraces	Zhijin County.Guizhou Province	GP03-2
GZ268	414	HUISHUIBAIXIANG201510	III	Ancient landraces	cultivation type	Camellia sinensis	pure1	Ancient cultivar shrub, more than one hundred years	Qinglong County.Guizhou Province	GP03-1
GZ269	415	HUISHUIBAIXIANG201509	Ia	Wild tree	wild type	Camellia tachangensis	Mosaic	Ancient wild tree. more than one hundred years	Yanhe County.Guizhou Province	GP02
GZ270	416	HUISHUIGULU201501	Ia	Ancient landraces	cultivation type	Camellia sinensis	pure1	Ancient cultivar shrub, more than one hundred years	Yanhe County.Guizhou Province	GP03-1
GZ271	418	WUCHUANHUANGDU3	Ia	Ancient landraces	cultivation type	Camellia sinensis	pure1	Ancient cultivar shrub, more than one hundred years	Xishui County.Guizhou Province	GP03-1
GZ272	419	HUISHUIBAIXIANG07（JIA）	Ia	Wild tree	wild type	camellia remotiserrata ?	Mosaic	Ancient wild tree. more than two hundred years	Xishui County.Guizhou Province	GP02
GZ273	42	HUISHUIBAIXIANG201504	Ia	Ancient landraces	cultivation type	Camellia sinensis	pure1	Ancient cultivar shrub , more than two hundred years	zheng'an County.Guizhou Province	GP03-1
GZ274	420	HUISHUIGULU201503	Ia	Ancient landraces	cultivation type	camellia remotiserrata ?	pure1	Ancient cultivar shrub, more than one hundred years	Jinsha County.Guizhou Province	GP03-1
GZ275	421	HUISHUIGULU201504	II	Wild tree	wild type	Camellia tachangensis	pure2	Ancient wild tree. more than one hundred years	Huishui County.Guizhou Province	GP01
GZ276	422	HUISHUI-WEIZHI	III	Modern landraces	cultivation type	Camellia sinensis	pure1	landraces	Zhijin County.Guizhou Province	GP03-2
GZ277	423	ZHENFENG4	Ia	Wild tree	wild type	Camellia tachangensis	pure2	Ancient wild tree. more than one hundred years	Wuchuan County.Guizhou Province	GP01
GZ278	424	YANHE2333	Ia	Wild tree	wild type	camellia remotiserrata?	Mosaic	Ancient wild tree. more than two hundred years	Wuchuan County.Guizhou Province	GP02
GZ279	425	YANHE691	Ia	Ancient landraces	cultivation type	camellia remotiserrata?	pure1	Ancient cultivar shrub, more than one hundred years	Jinsha County.Guizhou Province	GP03-1
GZ280	426	YANHE700	Ia	Wild tree	wild type	camellia remotiserrata?	Mosaic	Ancient wild tree. more than two hundred years	Jinsha County.Guizhou Province	GP02
GZ281	427	YANHE00962	Ia	Ancient landraces	cultivation type	Camellia sinensis	pure1	Ancient cultivar shrub, more than one hundred years	Xishui County.Guizhou Province	GP03-1
GZ282	428	YANHE3047	III	Ancient landraces	cultivation type	Camellia sinensis	pure1	Ancient cultivar shrub, more than one hundred years	Zhijin County.Guizhou Province	GP03-1
GZ283	43	YANHE1125	Ia	Ancient landraces	cultivation type	Camellia sinensis	pure1	Ancient cultivar shrub , more than three hundred years	Zheng'an County.Guizhou Province	GP03-1
GZ284	430	YANHE05	Ia	Ancient landraces	cultivation type	Camellia sinensis	pure1	Ancient cultivar shrub, more than one hundred years	ChishuiCounty.Guizhou Province	GP03-1
GZ285	431	YANHE0001	Ia	Wild tree	wild type	camellia remotiserrata?	Mosaic	Ancient wild tree. more than one hundred years	Renhuai County.Guizhou Province	GP02
GZ286	432	MUCHENG32	Ia	Wild tree	wild type	camellia remotiserrata?	Mosaic	Ancient wild tree. more than three hundred years	Daozhen County.Guizhou Province	GP02
GZ287	433	LIUZHI1	Ia	Wild tree	wild type	camellia remotiserrata?	Mosaic	Ancient wild tree. more than one hundred years	Wuchuan County.Guizhou Province	GP02
GZ288	435	SHAZI4-2015	Ia	Wild tree	wild type	Camellia tachangensis	Mosaic	Ancient wild tree. more than one hundred years	Wuchuan County.Guizhou Province	GP02
GZ289	437	YANHE1053	Ia	Wild tree	wild type	Camellia tachangensis	pure2	Ancient wild tree. more than one hundred years	Jinsha County.Guizhou Province	GP01
GZ290	438	YANHE01191	Ia	Ancient landraces	cultivation type	Camellia sinensis	pure1	Ancient cultivar shrub, more than one hundred years	Xishui County.Guizhou Province	GP03-1
GZ291	439	YANHE1487	Ia	Modern landraces	cultivation type	Camellia sinensis	pure1	landraces	Renhuai County.Guizhou Province	GP03-2
GZ292	44	YANHE1179	Ia	Ancient landraces	cultivation type	Camellia sinensis	pure1	Ancient cultivar shrub , more than two hundred years	zheng'an County.Guizhou Province	GP03-1
GZ293	440	YANHE1128	Ic	Ancient landraces	cultivation type	Camellia sinensis	pure1	Ancient cultivar shrub, more than one hundred years	Zhenfeng County.Guizhou Province	GP03-1
GZ294	441	HUISHUININGWANG-1	Ia	Ancient landraces	cultivation type	Camellia sinensis	pure1	Ancient cultivar shrub, more than one hundred years	Jinsha County.Guizhou Province	GP03-1
GZ295	442	HUISHUININGWANG-2	III	Modern landraces	cultivation type	Camellia sinensis	pure1	landraces	Zhijin County.Guizhou Province	GP03-2
GZ296	443	HUISHUIMENGJIANG	Ia	Modern landraces	cultivation type	Camellia sinensis	pure1	landraces	Chishui County.Guizhou Province	GP03-2
GZ297	444	YANHE1095	Ia	Wild tree	wild type	camellia remotiserrata?	pure2	Ancient wild tree. more than one hundred years	Xishui County.Guizhou Province	GP01
GZ298	445	TONGZIDA6	Ia	Ancient landraces	cultivation type	Camellia sinensis	pure1	Ancient cultivar shrub, more than one hundred years	Yanhe County.Guizhou Province	GP03-1
GZ299	446	YANHE668	Ia	Ancient landraces	cultivation type	Camellia sinensis	pure1	Ancient cultivar shrub, more than one hundred years	Yanhe County.Guizhou Province	GP03-1
GZ300	447	TONGZIDA5	Ia	Wild tree	wild type	camellia remotiserrata?	pure2	Ancient wild tree. around fIve hundred years	Tongzi County.Guizhou Province	GP01
GZ301	448	TONGZIDA2	Ia	Ancient landraces	cultivation type	Camellia sinensis	pure1	Ancient cultivar shrub, more than one hundred years	Tongzi County.Guizhou Province	GP03-1
GZ302	449	TONGZIDA4	Ia	Ancient landraces	cultivation type	Camellia sinensis	pure1	Ancient cultivar shrub, more than one hundred years	Yanhe County.Guizhou Province	GP03-1
GZ303	45	YANHE1181	Ia	Ancient landraces	cultivation type	Camellia sinensis	pure1	Ancient cultivar shrub , more than two hundred years	zheng'an County.Guizhou Province	GP03-1
GZ304	453	LANGDAI-xiaoye	Ia	Ancient landraces	cultivation type	camellia remotiserrata	pure1	Ancient cultivar shrub, more than one hundred years	Jinsha County.Guizhou Province	GP03-1
GZ305	454	WUCHUANHUANGDU-1	Ia	Modern landraces	cultivation type	Camellia sinensis	pure1	landraces	Daozhen County.Guizhou Province	GP03-2
GZ306	455	YANHE00993	IV	Ancient landraces	cultivation type	Camellia sinensis	pure1	Ancient cultivar shrub, more than five hundred years	Shuicheng County.Guizhou Province	GP03-1
GZ307	456	GUANLING-xiaoye	IV	Ancient landraces	cultivation type	Camellia sinensis	pure1	Ancient cultivar shrub, more than five hundred years	Shuicheng County.Guizhou Province	GP03-1
GZ308	457	CSH-HTP201509	III	Ancient landraces	cultivation type	Camellia sinensis	pure1	Ancient cultivar shrub, around six hundred years	Liuzhi County.Guizhou Province	GP03-1
GZ309	458	HUISHUININGWANG201501	Ia	Ancient landraces	cultivation type	Camellia sinensis	pure1	Ancient cultivar shrub, more than one hundred years	Jinsha County.Guizhou Province	GP03-1
GZ310	459	RH-Xy-wd	Ia	Wild tree	wild type	camellia remotiserrata?	Mosaic	Ancient wild tree. more than one hundred years	Jinsha County.Guizhou Province	GP02
GZ311	46	SYQS D	Ia	Wild tree	wild type	camellia remotiserrata ?	Mosaic	Natural offsprings of Ancient wild tree	zheng'an County.Guizhou Province	GP02
GZ312	460	SHAZIC	Ia	Wild tree	wild type	camellia remotiserrata ?	Mosaic	Ancient wild tree. more than one hundred years	Jinsha County.Guizhou Province	GP02
GZ313	461	MUCHENG162	Ia	Ancient landraces	cultivation type	Camellia sinensis	pure1	Ancient cultivar shrub, more than one hundred years	Xishui County.Guizhou Province	GP03-1
GZ314	462	ZHIJIN-YMB201501	Ic	Wild tree	wild type	Camellia tachangensis	Mosaic	Ancient wild tree. more than three hundred years	Xingyi City.Guizhou Province	GP02
GZ315	463	SHAZI-C	III	Ancient landraces	cultivation type	Camellia sinensis	pure1	Ancient cultivar shrub, more than one hundred years	Zhijin County.Guizhou Province	GP03-1
GZ316	465	TONGYAN1149	Ia	Ancient landraces	cultivation type	Camellia sinensis	pure1	Ancient cultivar shrub, more than one hundred years	ChishuiCounty.Guizhou Province	GP03-1
GZ317	466	TONGYAN667	Ia	Wild tree	wild type	camellia remotiserrata ?	Mosaic	Ancient wild tree. more than one hundred years	Jinsha County.Guizhou Province	GP02
GZ318	467	XISHUI-10yue	Ia	Ancient landraces	cultivation type	Camellia sinensis	pure1	Ancient cultivar shrub, more than one hundred years	Chishui County.Guizhou Province	GP03-1
GZ319	468	XISHUI-6yue	Ia	Modern landraces	cultivation type	Camellia sinensis	pure1	landraces	Jinsha County.Guizhou Province	GP03-2
GZ320	469	JINSHA-YCZ-MLZ	III	Modern landraces	cultivation type	Camellia sinensis	pure1	landraces	Qixingguan District.Guizhou Province	GP03-2
GZ321	47	HUISHUI-baixiang201506.05	Ia	Wild tree	wild type	camellia remotiserrata ?	pure1	Natural offsprings of Ancient wild tree	zheng'an County.Guizhou Province	GP03-1
GZ322	470	ZHIJIN-YMZBYJX	Ia	Modern landraces	cultivation type	Camellia sinensis	pure1	landraces	Jinsha County.Guizhou Province	GP03-2
GZ323	48	WUCHUAN	Ia	Wild tree	wild type	camellia remotiserrata ?	Mosaic	Ancient wild tree. more than one hundred years	zheng'an County.Guizhou Province	GP02
GZ324	480	WUCHUAN-	III	Modern landraces	cultivation type	Camellia sinensis	pure1	landraces	Qixingguan District.Guizhou Province	GP03-2
GZ325	481	JINSHA-YCZ201504	III	Modern landraces	cultivation type	Camellia sinensis	pure1	landraces	Qixingguan District.Guizhou Province	GP03-2
GZ326	482	JINSHA-GH5313	III	Modern landraces	cultivation type	Camellia sinensis	pure1	landraces	Zhijin County.Guizhou Province	GP03-2
GZ327	483	XSH-SL201507	IV	Wild tree	wild type	Camellia tachangensis	pure2	Ancient wild tree. more than one hundred years	Nayong County.Guizhou Province	GP01
GZ328	484	ZJZB201505	III	Wild tree	wild type	Camellia tachangensis	Mosaic	Ancient wild tree. more than one hundred years	Qixingguan District.Guizhou Province	GP02
GZ329	485	CSH-WTX201505	Ia	Ancient landraces	cultivation type	Camellia sinensis	pure1	Ancient cultivar shrub, more than one hundred years	Jinsha County.Guizhou Province	GP03-1
GZ330	486	RH-Xy-201505	IV	Wild tree	wild type	Camellia tachangensis	pure2	Ancient wild tree. more than one hundred years	Nayong County.Guizhou Province	GP01
GZ331	487	Daozhen-LL2	Ib	Ancient landraces	cultivation type	Camellia sinensis	pure1	Ancient cultivar shrub, more than one hundred years	Liping County.Guizhou Province	GP03-1
GZ332	488	DZ4(SBSH)	Ib	Ancient landraces	cultivation type	Camellia sinensis	pure1	Ancient cultivar shrub, more than one hundred years	Liping County.Guizhou Province	GP03-1
GZ333	489	DZ6	Ib	Ancient landraces	cultivation type	Camellia sinensis	pure1	Ancient cultivar shrub, more than one hundred years	Liping County.Guizhou Province	GP03-1
GZ334	490	JINSHA-GH201506-2	III	Ancient landraces	cultivation type	Camellia sinensis	pure1	Ancient cultivar shrub, more than one hundred years	Qinglong County.Guizhou Province	GP03-1
GZ335	491	XSH-SL-9se	III	Ancient landraces	cultivation type	Camellia sinensis	pure1	Ancient cultivar shrub, more than one hundred years	Qinglong County.Guizhou Province	GP03-1
GZ336	492	RH-XT-SH	III	Ancient landraces	cultivation type	Camellia sinensis	pure1	Ancient cultivar shrub, more than one hundred years	Qinglong County.Guizhou Province	GP03-1
GZ337	493	SANHE(98)	III	Ancient landraces	cultivation type	Camellia sinensis	pure1	Ancient cultivar shrub, more than one hundred years	Liuzhi County.Guizhou Province	GP03-1
GZ338	494	JS-YC201503	III	Wild tree	wild type	Camellia tachangensis	Mosaic	Ancient wild tree. more than one hundred years	Qinglong County.Guizhou Province	GP02
GZ339	495	ZJZB-YJY	Ic	Wild tree	wild type	Camellia tachangensis	Mosaic	Ancient wild tree. more than one hundred years	Zhenfeng County.Guizhou Province	GP02
GZ340	496	CSHMCB201509	Ic	Wild tree	wild type	Camellia tachangensis	Mosaic	Ancient wild tree. more than one hundred years	Zhenfeng County.Guizhou Province	GP02
GZ341	497	XISHUI-SW	Ic	Wild tree	wild type	Camellia tachangensis	pure1	Ancient wild tree. more than one hundred years	Zhenfeng County.Guizhou Province	GP03-1
GZ342	498	TY01041	Ic	Wild tree	wild type	Camellia tachangensis	Mosaic	Ancient wild tree. more than one hundred years	Zhenfeng County.Guizhou Province	GP02
GZ343	499	TY08	II	Modern landraces	cultivation type	Camellia sinensis	pure1	landraces	Huaxi District.Guizhou Province	GP03-2
GZ344	5	TZ-B1	II	Ancient landraces	cultivation type	Camellia sinensis	pure1	Ancient cultivar shrub , more than two hundred years	Huaxi.Guizhou Province	GP03-1
GZ345	500	TZ-chongcha	II	Ancient landraces	cultivation type	Camellia sinensis	pure1	Ancient cultivar shrub, around six hundred years	Huaxi District.Guizhou Province	GP03-1
GZ346	502	TY00011	Ia	Ancient landraces	cultivation type	Camellia sinensis	pure1	Ancient cultivar shrub, more than one hundred years	Yuqing County.Guizhou Province	GP03-1
GZ347	503	JINSHA-GH201510	II	Modern landraces	cultivation type	Camellia sinensis	pure1	landraces	Guiding new city.Guizhou Province	GP03-2
GZ348	504	Daozhen-LL3	II	Modern landraces	cultivation type	Camellia sinensis	pure1	landraces	Guiding new city.Guizhou Province	GP03-1
GZ349	505	MUCHENG29	II	Modern landraces	cultivation type	Camellia sinensis	pure1	landraces	Guiding new city.Guizhou Province	GP03-2
GZ350	506	MUCHENG33	II	Modern landraces	cultivation type	Camellia sinensis	pure1	landraces	Guiding new city.Guizhou Province	GP03-2
GZ351	507	LIUZHI2	II	Modern landraces	cultivation type	Camellia sinensis	pure1	landraces	Guiding new city.Guizhou Province	GP03-1
GZ352	508	JINSHA-GH5310	II	Modern landraces	cultivation type	Camellia sinensis	pure1	landraces	Guiding new city.Guizhou Province	GP03-1
GZ353	509	JINSHA-GH150041	II	Modern landraces	cultivation type	Camellia sinensis	pure1	landraces	Guiding new city.Guizhou Province	GP03-1
GZ354	51	JINSHA-YCZ201501	Ia	Ancient landraces	cultivation type	Camellia sinensis	pure1	Ancient cultivar shrub , more than two hundred years	zheng'an County.Guizhou Province	GP03-1
GZ355	510	XSH-SL201508	II	Modern landraces	cultivation type	Camellia sinensis	pure1	landraces	Guiding new city.Guizhou Province	GP03-1
GZ356	511	XYQS-4	II	Modern landraces	cultivation type	Camellia tachangensis	Mosaic	landraces	Guiding new city.Guizhou Province	GP02
GZ357	512	ZJZB-YJY201504	II	Modern landraces	cultivation type	Camellia sinensis	pure1	landraces	Guiding new city.Guizhou Province	GP03-1
GZ358	513	CSH-YHCG	II	Modern landraces	cultivation type	Camellia sinensis	pure1	landraces	Guiding new city.Guizhou Province	GP03-1
GZ359	514	JINSHA-GH5312	II	Modern landraces	cultivation type	Camellia sinensis	pure1	landraces	Guiding new city.Guizhou Province	GP03-2
GZ360	515	ChishuiQT201503	II	Ancient landraces	cultivation type	Camellia sinensis	pure1	Ancient cultivar shrub, more than two hundred years	Guian new city.Guizhou Province	GP03-1
GZ361	516	JINSHA-YCZ201506	II	Ancient landraces	cultivation type	Camellia sinensis	pure1	Ancient cultivar shrub, more than two hundred years	Guian new city.Guizhou Province	GP03-1
GZ362	517	QXGQGD201503	II	Ancient landraces	cultivation type	Camellia sinensis	pure1	Ancient cultivar shrub, more than two hundred years	Guian new city.Guizhou Province	GP03-1
GZ363	518	JINSHA-YMZB201506-3	II	Ancient landraces	cultivation type	Camellia sinensis	pure1	Ancient cultivar shrub, more than two hundred years	Guian new city.Guizhou Province	GP03-1
GZ364	519	QXGQGD201502	II	Ancient landraces	cultivation type	Camellia sinensis	pure1	Ancient cultivar shrub, more than two hundred years	Guian new city.Guizhou Province	GP03-1
GZ365	520	QXG-QY-QGD201502	II	Ancient landraces	cultivation type	Camellia sinensis	pure1	Ancient cultivar shrub, more than two hundred years	Guian new city.Guizhou Province	GP03-1
GZ366	521	ZJZB201503	II	Ancient landraces	cultivation type	Camellia sinensis	pure1	Ancient cultivar shrub, more than two hundred years	Guian new city.Guizhou Province	GP03-1
GZ367	523	NY-SHD201501(2)	II	Ancient landraces	cultivation type	Camellia sinensis	pure1	Ancient cultivar shrub, more than two hundred years	Guian new city.Guizhou Province	GP03-1
GZ368	527	QIXING201501	II	Ancient landraces	cultivation type	Camellia sinensis	pure1	Ancient cultivar shrub, more than two hundred years	Guian new city.Guizhou Province	GP03-1
GZ369	540	JS-YC201502		breeding variety	cultivation type	Camellia sinensis	pure1	Variety	Fujian Province	GP03-2
GZ370	541	NY-SHD201502		breeding variety	cultivation type	Camellia sinensis	pure1	Variety	Zhejiang Province	GP03-2
GZ371	542	LP-ZB		breeding variety	cultivation type	Camellia sinensis	pure1	Variety	Hunan Province	GP03-2
GZ372	543	LSJ4-2		breeding variety	cultivation type	Camellia sinensis	pure1	Variety	Fujian Province	GP03-2
GZ373	544	LSJ-263	Ia	Ancient landraces	cultivation type	Camellia sinensis	pure1	Ancient cultivar shrub, more than one hundred years	Yuqing County.Guizhou Province	GP03-1
GZ374	545	QLSZ1	Ia	Ancient landraces	cultivation type	Camellia sinensis	pure1	Ancient cultivar shrub, more than one hundred years	Yuqing County.Guizhou Province	GP03-1
GZ375	60	QLSZ2	Ia	Ancient landraces	cultivation type	Camellia sinensis	pure1	Ancient cultivar shrub , more than two hundred years	zheng'an County.Guizhou Province	GP03-1
GZ376	61	QLSZ-ZHZ	Ia	Ancient landraces	cultivation type	Camellia sinensis	pure1	Ancient cultivar shrub , more than two hundred years	zheng'an County.Guizhou Province	GP03-1
GZ377	62	LIUZHI1	Ia	Ancient landraces	cultivation type	Camellia sinensis	pure1	Ancient cultivar shrub , more than two hundred years	zheng'an County.Guizhou Province	GP03-1
GZ378	63	QINGLONG6	Ia	Ancient landraces	cultivation type	Camellia sinensis	pure1	Ancient cultivar shrub , more than two hundred years	zheng'an County.Guizhou Province	GP03-1
GZ379	64	SANHE10	Ia	Ancient landraces	cultivation type	Camellia sinensis	pure1	Ancient cultivar shrub , more than two hundred years	zheng'an County.Guizhou Province	GP03-1
GZ380	65	SANHE1	Ia	Ancient landraces	cultivation type	Camellia sinensis	pure1	Natural offsprings of Ancient cultivar suber	zheng'an County.Guizhou Province	GP03-1
GZ381	67	SANHE6	Ic	Wild tree	wild type	Camellia tachangensis ?	pure1	Natural offsprings of Ancient wild tree	Xingren County.Guizhou Province	GP03-1
GZ382	68	SANHE8	Ic	Wild tree	wild type	Camellia tachangensis ?	Mosaic	Ancient wild tree. more than one hundred years	Xingren County.Guizhou Province	GP02
GZ383	69	TL1-4	Ic	Wild tree	wild type	Camellia tachangensis ?	Mosaic	Ancient wild tree. more than one hundred years	Xingren County.Guizhou Province	GP02
GZ384	70	JIUAN-CHAWANG	Ib	Modern landraces	cultivation type	Camellia sinensis	pure1	landraces	Sandu County.Guizhou Province	GP03-2
GZ385	71	YQ-LJZ201503	Ib	Modern landraces	cultivation type	Camellia sinensis	pure1	landraces	Sandu County.Guizhou Province	GP03-2
GZ386	72	\Niaowangcha08	Ib	Modern landraces	cultivation type	Camellia sinensis	pure1	landraces	Sandu County.Guizhou Province	GP03-1
GZ387	73	\Niaowangcha09	Ib	Modern landraces	cultivation type	Camellia sinensis	pure1	landraces	Sandu County.Guizhou Province	GP03-1
GZ388	74	\Niaowangcha01	Ib	Modern landraces	cultivation type	Camellia sinensis	pure1	landraces	Sandu County.Guizhou Province	GP03-1
GZ389	75	\Niaowangcha02	Ib	Modern landraces	cultivation type	Camellia sinensis	pure1	landraces	Sandu County.Guizhou Province	GP03-1
GZ390	76	\Niaowangcha04	Ib	Modern landraces	cultivation type	Camellia sinensis	pure1	landraces	Sandu County.Guizhou Province	GP03-1
GZ391	77	\Niaowangcha05	Ib	Ancient landraces	cultivation type	Camellia sinensis	pure1	Ancient cultivar shrub, more than one hundred years	Duyun City.Guizhou Province	GP03-1
GZ392	78	\Niaowangcha03	Ib	Ancient landraces	cultivation type	Camellia sinensis	pure1	Ancient cultivar shrub, more than one hundred years	Duyun City.Guizhou Province	GP03-1
GZ393	79	\Niaowangcha11	Ib	Ancient landraces	cultivation type	Camellia sinensis	pure1	Ancient cultivar shrub, more than one hundred years	Duyun City.Guizhou Province	GP03-1
GZ394	8	\Niaowangcha07	II	Ancient landraces	cultivation type	Camellia sinensis	pure1	Ancient cultivar shrub , more than two hundred years	Huaxi.Guizhou Province	GP03-1
GZ395	80	\Niaowangcha12	Ib	Ancient landraces	cultivation type	Camellia sinensis	pure1	Ancient cultivar shrub, more than one hundred years	Duyun City.Guizhou Province	GP03-1
GZ396	81	\Niaowangcha06	Ib	Ancient landraces	cultivation type	Camellia sinensis	pure1	Ancient cultivar shrub, more than one hundred years	Duyun City.Guizhou Province	GP03-1
GZ397	82	\Niaowangcha10	Ib	Modern landraces	cultivation type	Camellia sinensis	pure1	landraces	Sandu County.Guizhou Province	GP03-1
GZ398	83	Z0032	Ia	Modern landraces	cultivation type	Camellia sinensis	pure1	landraces	Wuchuan County.Guizhou Province	GP03-2
GZ399	84	Z003	Ia	Modern landraces	cultivation type	Camellia sinensis	pure1	landraces	Wuchuan County.Guizhou Province	GP03-2
GZ400	85	Z0031	Ia	Ancient landraces	cultivation type	Camellia sinensis	pure1	Ancient cultivar shrub , more than two hundred years	Daozhen County.Guizhou Province	GP03-1
GZ401	86	Z0807-1	Ia	Ancient landraces	cultivation type	Camellia sinensis	pure1	Ancient cultivar shrub , more than two hundred years	Daozhen County.Guizhou Province	GP03-1
GZ402	87	Z0031-2	Ia	Ancient landraces	cultivation type	Camellia sinensis	pure1	Ancient cultivar shrub , more than two hundred years	Daozhen County.Guizhou Province	GP03-1
GZ403	88	Z0807	Ia	Ancient landraces	cultivation type	Camellia sinensis	pure1	Ancient cultivar shrub , more than two hundred years	Daozhen County.Guizhou Province	GP03-1
GZ404	89	Z0029	Ia	Wild tree	wild type	camellia remotiserrata?	Mosaic	Ancient wild tree. more than one hundred years	Daozhen County.Guizhou Province	GP02
GZ405	90	Z0879	Ia	Modern landraces	cultivation type	Camellia sinensis	pure1	landraces	Daozhen County.Guizhou Province	GP03-1
GZ406	91	Z500	Ic	Wild tree	wild type	Camellia taliensis	Mosaic	Ancient wild tree. more than one hundred years	Xingyi City.Guizhou Province	GP02
GZ407	92	Fudingdabaicha	Ia	Ancient landraces	cultivation type	Camellia sinensis	pure1	Ancient cultivar shrub , more than two hundred years	Daozhen County.Guizhou Province	GP03-1
GZ408	93	Longjingchangyecha	Ia	Wild tree	wild type	camellia remotiserrata ?	Mosaic	Ancient wild tree. more than one hundred years	Daozhen County.Guizhou Province	GP02
GZ409	94	Baojinghuangjincha	III	Wild tree	wild type	Camellia tachangensis	pure2	Ancient wild tree. more than one hundred years	Puan County.Guizhou Province	GP01
GZ410	96	Tieguanyincha	III	Wild tree	wild type	Camellia tachangensis	pure2	Ancient wild tree. more than one hundred years	Puan County.Guizhou Province	GP01
GZ411	97	YQ-LJZ201501	III	Wild tree	wild type	Camellia tachangensis	pure1	Natural offsprings of ancient wild tree	Puan County.Guizhou Province	GP03-1
GZ412	98	YQ-LJZ201502	III	Wild tree	wild type	Camellia tachangensis	pure2	Ancient wild tree. more than one hundred years	Puan County.Guizhou Province	GP01
GZ413	N10	Qiancha1		breeding variety	cultivation type	Camellia sinensis	pure1	Variety	Guizhou Province	GP03-1
GZ414	N8	J8	II	Ancient landraces	cultivation type	Camellia sinensis	pure1	Ancient cultivar shrub, more than two hundred years	Huaxi District.Guizhou Province	GP03-1
GZ415	N9	J9-1	II	Ancient landraces	cultivation type	Camellia sinensis	pure1	Ancient cultivar shrub, more than two hundred years	Huaxi District.Guizhou Province	GP03-1
